# Supplementary material for: Tissue-specific pathway activities: A retrospective analysis in COVID-19 patients
Source: Front Immunol. 2022 Sep 15;13:963357. doi: 10.3389/fimmu.2022.963357 (PMC9519890; doi:10.3389/fimmu.2022.963357)
Supplement: Supplementary file 1 [file DataSheet_1.xlsx]

## Sheet: Readme
Each of the following sheets include Wilcoxon result in each tissue
	Pathways that are more active in COVID-19 with p_value < 0.05, effect size > 0.3 and difference >0
	Pathways that are less active in COVID-19 with p_value < 0.05, effect size > 0.3 and difference < 0
in bold	Pathways that are described in the paper

## Sheet: ST1_thyroid
pathway	name	p_value	effec_size	magnitude	difference	COVID-19 specific pathways
WP5089	Kinin-Kallikrein pathway	3.48677e-17	0.688377	3	-0.762004
WP3601	Lipid particles composition	2.70536e-17	0.605826	3	-0.811224
WP4804	Cholesterol biosynthesis with skeletal dysplasias	3.3171e-11	0.605634	3	0.446032
WP4723	Omega-3 / omega-6 fatty acid synthesis	2.73971e-10	0.515594	3	0.383945
WP2881	Estrogen receptor pathway	7.13429e-08	0.492072	2	0.402009
WP5109	Familial hyperlipidemia type 2	5.47252e-13	0.480936	2	-0.592975
WP4927	COVID-19, thrombosis and anticoagulation	2.25718e-10	0.472866	2	-0.571479	y
MINERVA Virus replication cycle	MINERVA Virus replication cycle	1.30978e-13	0.463783	2	0.353983	y
WP5065	SARS-CoV-2 altering angiogenesis via NRP1	2.75511e-06	0.457842	2	0.403298	y
WP1941	Peroxisomal beta-oxidation of tetracosanoyl-CoA	7.85159e-07	0.451108	2	0.288967
WP4522	Metabolic pathway of LDL, HDL and TG, including diseases	2.83732e-12	0.450976	2	-0.527943
WP4480	Altered glycosylation of MUC1 in tumor microenvironment	2.01737e-08	0.436904	2	0.236972
WP4815	Glycosaminoglycan degradation	6.86294e-15	0.428691	2	0.361927
WP5027	nsp1 from SARS-CoV-2 inhibits translation initiation in the host cell	1.4312e-20	0.424408	2	0.220958	y
WP272	Blood clotting cascade	1.80807e-16	0.40918	2	-0.503031
WP4562	Canonical NF-kB pathway	2.41103e-06	0.406036	2	0.181982
WP430	Statin inhibition of cholesterol production	1.44783e-14	0.405434	2	-0.474036
MINERVA Coagulation pathway	MINERVA Coagulation pathway	4.92186e-104	0.404661	2	-0.428938	y
WP4240	Regulation of sister chromatid separation at the metaphase-anaphase transition	1.94946e-07	0.387997	2	0.15897
WP1422	Sphingolipid pathway	1.14659e-11	0.382427	2	0.255011
WP4479	Supression of HMGB1 mediated inflammation by THBD	2.8592e-08	0.370058	2	0.209006
WP4788	Autosomal recessive osteopetrosis pathways	1.24807e-07	0.364869	2	0.198991
WP4146	Macrophage markers	8.13281e-06	0.364446	2	0.335976
WP4317	Mitochondrial fatty acid synthesis pathway	9.60191e-06	0.361531	2	0.238955
WP134	Pentose phosphate metabolism	5.74587e-07	0.358117	2	-0.264994
WP4324	Mitochondrial complex I assembly model OXPHOS system	1.51693e-35	0.354808	2	0.187993
WP4726	Sphingolipid metabolism: integrated pathway	1.94485e-08	0.351793	2	0.269015
WP4725	Sphingolipid metabolism overview	1.94485e-08	0.351793	2	0.269015
WP3963	Mevalonate pathway	5.29561e-05	0.348085	2	-0.270971
WP4846	SARS-CoV-2 and COVID-19 pathway	5.76254e-05	0.346376	2	0.380391	y
WP5110	Familial hyperlipidemia type 3	1.42189e-06	0.345395	2	-0.409022
WP5103	Progeria-associated lipodystrophy	2.17861e-11	0.338962	2	0.219001
WP3934	Leptin and adiponectin	0.000124284	0.33047	2	0.235057
WP4969	RAS and bradykinin pathways in COVID-19	6.46208e-12	0.329365	2	-0.275065	y
WP368	Mitochondrial long chain fatty acid beta-oxidation	1.51626e-13	0.327059	2	0.232961
WP438	Non-homologous end joining	0.000162277	0.324787	2	0.190008
WP229	Irinotecan pathway	0.000391899	0.323896	2	0.330042
MINERVA Nsp4 and Nsp6 protein interactions	MINERVA Nsp4 and Nsp6 protein interactions	1.04371e-33	0.322265	2	0.21899	y
WP4920	Mitochondrial complex II assembly	0.000437011	0.321265	2	0.179003
WP206	Fatty acid omega-oxidation	0.000218422	0.31835	2	0.255568
WP623	Oxidative phosphorylation	1.24785e-31	0.313305	2	0.183028
WP4940	15q11.2 copy number variation syndrome	0.000633359	0.312159	2	0.165155
WP78	TCA cycle (aka Krebs or citric acid cycle)	9.7852e-12	0.310831	2	0.144066
WP4153	Degradation pathway of sphingolipids, including diseases	7.30678e-06	0.309542	2	0.276033
WP4970	Galanin receptor pathway	7.41734e-06	0.309321	2	0.271022
WP1424	Globo sphingolipid metabolism	1.75454e-05	0.307593	2	0.258947
WP2817	Mammary gland development pathway - Pregnancy and lactation (Stage 3 of 4)	1.03594e-07	0.307206	2	0.207051
WP4784	Proteoglycan biosynthesis	4.45012e-06	0.306013	2	0.298034
WP411	mRNA processing	2.36887e-66	0.30229	2	0.157046
WP111	Electron transport chain: OXPHOS system in mitochondria	1.34221e-45	0.30081	2	0.186042
WP167	Eicosanoid synthesis	1.02179e-07	0.299941	1	0.240437
WP4921	Mitochondrial complex III assembly	5.09401e-08	0.299934	1	0.194963
WP186	Homologous recombination	0.000340375	0.29266	1	0.127997
WP4884	Pathogenesis of SARS-CoV-2 mediated by nsp9-nsp10 complex	3.26084e-06	0.291477	1	0.265986
WP4718	Cholesterol metabolism with Bloch and Kandutsch-Russell pathways	8.92458e-12	0.289626	1	0.20901
WP5121	Sphingolipid metabolism in senescence	7.49853e-08	0.289614	1	0.17905
WP3935	Leptin-insulin signaling overlap	0.000277433	0.283151	1	0.171032
WP5118	SMC1/SMC3 role in DNA damage - Cornelia de Lange Syndrome	2.17495e-05	0.283144	1	0.109977
WP3630	NAD metabolism, sirtuins and aging	0.000284559	0.282641	1	0.199939
WP4297	Thiamine metabolic pathways	0.00028635	0.282515	1	0.15803
WP3664	Regulation of Wnt / B-catenin signaling by small molecule compounds	0.000156211	0.281924	1	0.181943
WP4961	STING pathway in Kawasaki-like disease and COVID-19	1.85904e-07	0.280683	1	0.16703
WP107	Translation factors	4.85204e-24	0.27994	1	0.143962
WP4271	Vitamin B12 disorders	0.000773199	0.274677	1	0.18004
WP357	Fatty acid biosynthesis	7.5462e-11	0.272659	1	0.189066
WP4792	Purine metabolism	7.4452e-07	0.272486	1	-0.187922
WP2363	Gastric cancer network 2	1.35085e-07	0.27226	1	0.142001
WP4919	Neuroinflammation	0.000261627	0.272206	1	0.161038
WP288	Nod-like receptor (NLR) signaling pathway	4.93471e-05	0.270648	1	0.134061
WP3617	Photodynamic therapy-induced NF-kB survival signaling	6.5119e-07	0.267895	1	0.201961
WP5037	Riboflavin and CoQ disorders	3.34504e-05	0.267851	1	0.169991
MINERVA Electron Transport Chain disruption	MINERVA Electron Transport Chain disruption	3.46195e-76	0.265793	1	0.178993
WP3599	Transcription factor regulation in adipogenesis	8.17593e-05	0.262681	1	0.178452
WP4518	Gamma-glutamyl cycle for the biosynthesis and degradation of glutathione, including diseases	0.00131017	0.262555	1	-0.192069
WP143	Fatty acid beta-oxidation	6.19927e-14	0.261254	1	0.170028
WP5112	Familial hyperlipidemia type 5	0.000160762	0.260497	1	-0.298667
WP4922	Mitochondrial complex IV assembly	6.47729e-10	0.258793	1	0.205011
WP3670	Interactions between LOXL4 and oxidative stress pathway	1.56161e-06	0.258624	1	0.195024
WP558	Complement and coagulation cascades	2.19614e-18	0.255716	1	-0.269071
WP2291	Deregulation of Rab and Rab effector genes in bladder cancer	0.0017869	0.255189	1	0.175993
WP3871	Valproic acid pathway	8.1999e-05	0.254288	1	0.185958
WP5064	7-oxo-C and 7-beta-HC pathways	1.68453e-07	0.250833	1	0.181984
WP4966	Fluoroacetic acid toxicity	0.000770846	0.250774	1	0.167064
WP4186	Somatroph axis (GH) and its relationship to dietary restriction and aging	0.00614732	0.25035	1	0.14995
WP5038	Mitochondrial immune response to SARS-CoV-2	1.1628e-09	0.248441	1	0.17095
WP4856	Intracellular trafficking proteins involved in CMT neuropathy	6.17805e-09	0.246711	1	0.14104
WP3584	MECP2 and associated Rett syndrome	5.41106e-14	0.246647	1	0.153989
WP129	Matrix metalloproteinases	7.97185e-06	0.245874	1	0.247037
WP3926	ApoE and miR-146 in inflammation and atherosclerosis	0.00284088	0.243833	1	0.179991
WP4507	Molybdenum cofactor (Moco) biosynthesis	0.000729487	0.242012	1	0.179998
WP5104	Acquired partial lipodystrophy / Barraquer-Simons syndrome	0.000289597	0.241697	1	-0.179972
WP4320	Effect of progerin on genes involved in Hutchinson-Gilford progeria syndrome	6.20965e-08	0.23969	1	0.164021
WP3413	NOTCH1 regulation of endothelial cell calcification	0.000838351	0.23926	1	0.173938
WP197	Cholesterol biosynthesis pathway	0.000160062	0.236448	1	0.173027
WP3679	Cell-type dependent selectivity of CCK2R signaling	0.00649084	0.234453	1	0.193029
WP3611	Photodynamic therapy-induced AP-1 survival signaling.	9.80213e-09	0.234104	1	0.157015
WP2873	Aryl hydrocarbon receptor pathway	9.4879e-08	0.232906	1	0.170031
WP5021	SARS-CoV-2 Infection	1.376e-16	0.232893	1	0.142993
WP4312	Rett syndrome causing genes	2.48286e-09	0.232101	1	0.115978
WP4396	Nonalcoholic fatty liver disease	2.23571e-32	0.23189	1	0.158983
WP4585	Cancer immunotherapy by PD-1 blockade	0.00058594	0.229271	1	0.167039
WP561	Heme biosynthesis	0.00103509	0.226476	1	-0.175002
WP2456	HIF1A and PPARG regulation of glycolysis	0.00400508	0.22416	1	-0.172973
WP3656	Interleukin-1 induced activation of NF-kB	0.00617218	0.22375	1	-0.144021
WP4721	Eicosanoid metabolism via lipooxygenases (LOX)	9.33128e-05	0.220189	1	0.153059
WP3996	Ethanol effects on histone modifications	7.55771e-07	0.219046	1	0.145968
WP696	Benzo(a)pyrene metabolism	0.00778593	0.217441	1	0.231984
WP5122	Prostaglandin and leukotriene metabolism in senescence	7.90624e-05	0.217319	1	0.156036
WP697	Estrogen metabolism	0.00114323	0.216913	1	0.215974
WP4217	Ebola virus pathway in host	7.38552e-27	0.215025	1	0.145918
WP1455	Serotonin transporter activity	0.00394628	0.21495	1	0.180951
WP2290	RalA downstream regulated genes	0.000295943	0.214403	1	0.112049
WP4879	Overlap between signal transduction pathways contributing to LMNA laminopathies	7.86123e-09	0.212888	1	0.141062
WP2374	Oncostatin M signaling pathway	1.87162e-12	0.20862	1	0.131951
WP2253	Pilocytic astrocytoma	0.0160727	0.207373	1	0.0924592
WP4496	Signal transduction through IL1R	1.19516e-05	0.20642	1	0.143935
MINERVA Orf10 Cul2 pathway	MINERVA Orf10 Cul2 pathway	3.76936e-28	0.206072	1	-0.0959978
WP2865	IL1 and megakaryocytes in obesity	0.000103199	0.204676	1	0.199003
WP3657	Hematopoietic stem cell gene regulation by GABP alpha/beta complex	2.91048e-05	0.204	1	0.114065
WP405	Eukaryotic transcription initiation	9.33645e-07	0.202812	1	0.109014
MINERVA Pyrimidine deprivation	MINERVA Pyrimidine deprivation	4.10511e-12	0.202706	1	0.116957
WP2355	Corticotropin-releasing hormone signaling pathway	3.15789e-14	0.202177	1	0.133972
WP3644	NAD+ metabolism	0.000897278	0.202151	1	0.127037
MINERVA Endoplasmatic Reticulum stress	MINERVA Endoplasmatic Reticulum stress	8.64174e-32	0.201962	1	0.119038
WP410	Exercise-induced circadian regulation	1.13593e-07	0.201909	1	0.136997
WP3874	Canonical and non-canonical TGF-B signaling	0.000720549	0.200354	1	0.122014
WP2870	Extracellular vesicle-mediated signaling in recipient cells	3.09166e-05	0.199792	1	0.124071
WP3287	Overview of nanoparticle effects	0.00106866	0.199163	1	0.16505
WP236	Adipogenesis	9.5673e-13	0.198701	1	0.151955
WP3878	ATM signaling in development and disease	2.9876e-08	0.198447	1	0.0990582
WP5031	Biotin metabolism, including IEMs	0.00307862	0.197387	1	0.113047
WP4545	Oxysterols derived from cholesterol	4.0115e-05	0.196925	1	0.14795
MINERVA Kynurenine synthesis pathway	MINERVA Kynurenine synthesis pathway	7.03903e-09	0.194633	1	0.151956
WP136	Phase I biotransformations, non P450	0.0332843	0.194557	1	-0.21705
WP5020	SARS-CoV-1 Infection	7.21226e-10	0.194357	1	0.114945
WP3580	Methionine de novo and salvage pathway	2.84664e-05	0.194109	1	-0.122026
WP4493	Cells and molecules involved in local acute inflammatory response	0.00083221	0.19298	1	-0.190017
WP4698	Vitamin D-sensitive calcium signaling in depression	0.000108204	0.192393	1	0.138979
WP4863	Host-pathogen interaction of human coronaviruses - autophagy	0.00158372	0.192291	1	0.0969364
WP1403	AMP-activated protein kinase (AMPK) signaling	4.43437e-08	0.190537	1	0.119999
WP1946	Cori cycle	0.000160239	0.187584	1	-0.106996
WP3594	Circadian rhythm genes	8.70916e-17	0.187006	1	0.113992
WP4787	Osteoblast differentiation and related diseases	8.33022e-09	0.18596	1	0.118977
WP477	Cytoplasmic ribosomal proteins	4.11231e-20	0.185757	1	0.109031
WP2324	AGE/RAGE pathway	4.71056e-12	0.185118	1	0.121015
WP5120	Inclusion body myositis	0.0135489	0.184136	1	0.110068
WP2533	Glycerophospholipid biosynthetic pathway	0.000221881	0.183513	1	0.163063
WP2813	Mammary gland development pathway - Embryonic development (Stage 1 of 4)	0.0191156	0.18255	1	0.109928
WP716	Vitamin A and carotenoid metabolism	0.000323289	0.182108	1	-0.145948
WP2916	Interactome of polycomb repressive complex 2 (PRC2)	0.0147868	0.181792	1	0.0830426
WP2453	TCA cycle and deficiency of pyruvate dehydrogenase complex (PDHc)	0.000120961	0.181233	1	0.103999
WP2814	Mammary gland development pathway - Puberty (Stage 2 of 4)	0.0217688	0.178744	1	0.143025
WP5116	SARS-CoV-2 B.1.1.7 variant antagonises innate immune activation	0.0168333	0.178271	1	0.12703
WP4561	Cell migration and invasion through p75NTR	0.000260089	0.175124	1	0.134047
WP4224	Purine metabolism and related disorders	3.03913e-05	0.174694	1	-0.119032
WP4357	NRF2-ARE regulation	0.000103606	0.174497	1	0.112071
WP4533	Transcription co-factors SKI and SKIL protein partners	0.0115119	0.174442	1	0.079089
WP408	Oxidative stress response	1.59685e-05	0.171918	1	0.13399
WP2942	DDX1 as a regulatory component of the Drosha microprocessor	0.0464385	0.171581	1	0.0584175
WP5039	SARS-CoV-2 innate immunity evasion and cell-specific immune response	1.46898e-06	0.17079	1	0.110054
WP2267	Synaptic vesicle pathway	2.34262e-05	0.170557	1	0.106083
WP1584	Type II diabetes mellitus	0.00253103	0.17017	1	0.0980432
WP4923	Autophagy	2.83383e-05	0.168822	1	0.0969568
MINERVA Nsp9 protein interactions	MINERVA Nsp9 protein interactions	2.82652e-35	0.168191	1	0.100979
WP2586	Aryl hydrocarbon receptor Netpath	5.14069e-06	0.168166	1	0.0960434
WP4482	Vitamin D in inflammatory diseases	0.00116733	0.167686	1	0.084992
WP2436	Dopamine metabolism	0.00380537	0.167116	1	0.104015
WP3645	NAD+ biosynthetic pathways	0.00291352	0.163895	1	0.112999
WP5055	Burn wound healing	3.89715e-09	0.163006	1	0.140033
WP35	G protein signaling pathways	1.13855e-08	0.162776	1	0.0959696
WP4016	DNA IR-damage and cellular response via ATR	1.6364e-06	0.16253	1	0.0900422
WP3845	Canonical and non-canonical Notch signaling	0.00975135	0.161902	1	0.109031
WP3965	Lipid metabolism pathway	5.00282e-05	0.161584	1	0.0969532
WP400	p38 MAPK signaling pathway	5.00747e-05	0.161575	1	0.0910554
WP12	Osteoclast signaling	0.0383456	0.161365	1	0.116971
WP4313	Ferroptosis	6.65208e-06	0.161294	1	0.121987
WP4301	Inhibition of exosome biogenesis and secretion by Manumycin A in CRPC cells	0.000414235	0.161175	1	0.0830419
WP4236	Krebs cycle disorders	0.0199109	0.160727	1	0.0840575
WP5117	Cohesin complex - Cornelia de Lange syndrome	0.000468243	0.15969	1	0.0849538
WP3414	Initiation of transcription and translation elongation at the HIV-1 LTR	6.412e-05	0.159257	1	0.087955
WP1982	Sterol regulatory element-binding proteins (SREBP) signaling	1.14001e-07	0.159168	1	0.107047
WP712	Estrogen signaling pathway	0.000824805	0.15767	1	0.0839845
WP5113	Antiviral and anti-inflammatory effects of Nrf2 on SARS-CoV-2 pathway	0.00296814	0.156613	1	0.0949302
WP384	Apoptosis modulation by HSP70	0.0153514	0.156527	1	0.101003
WP4478	LTF danger signal response pathway	0.0103203	0.156143	1	0.120989
WP3640	Imatinib and chronic myeloid leukemia	0.0159917	0.155567	1	0.0979619
WP4540	Hippo signaling regulation pathways	9.48727e-09	0.155355	1	0.096978
WP3646	Hepatitis C and hepatocellular carcinoma	6.29167e-05	0.154029	1	0.0879705
WP325	Triacylglyceride synthesis	0.0175515	0.153362	1	0.126938
WP706	Sudden infant death syndrome (SIDS) susceptibility pathways	2.65917e-09	0.152902	1	0.105029
WP4521	Glycosylation and related congenital defects	0.00842991	0.152133	1	0.106033
WP4206	Hereditary leiomyomatosis and renal cell carcinoma pathway	0.00229478	0.151535	1	0.109956
WP4962	Airway smooth muscle cell contraction	0.00425727	0.15068	1	0.123965
WP465	Tryptophan metabolism	0.000396685	0.150373	1	0.11247
WP710	DNA damage response (only ATM dependent)	1.28633e-08	0.149116	1	0.0909758
WP615	Senescence and autophagy in cancer	6.83076e-09	0.148154	1	0.104003
WP2815	Mammary gland development pathway - Involution (Stage 4 of 4)	0.047248	0.14799	1	0.136981
WP2516	ATM signaling pathway	0.00244434	0.147876	1	0.0680114
WP474	Endochondral ossification	0.000178195	0.147589	1	0.115009
WP4808	Endochondral ossification with skeletal dysplasias	0.000178195	0.147589	1	0.115009
WP619	Type II interferon signaling (IFNG)	0.00212559	0.147314	1	0.120946
WP5072	Modulators of TCR signaling and T cell activation	1.45919e-05	0.146967	1	0.085006
WP2431	Spinal cord injury	1.77465e-08	0.146912	1	0.121922
WP2059	Alzheimer's disease and miRNA effects	2.42375e-21	0.146357	1	0.0899927
WP4321	Thermogenesis	1.44226e-09	0.146322	1	0.0939978
WP5111	Familial hyperlipidemia type 4	0.0205927	0.145047	1	-0.152024
WP3937	Microglia pathogen phagocytosis pathway	0.0001058	0.14449	1	0.106973
WP5124	Alzheimer's disease	1.13551e-20	0.144367	1	0.0880461
WP5085	Vasopressin-regulated water reabsorption	4.05305e-05	0.14422	1	0.077001
WP4947	Nitric oxide metabolism in cystic fibrosis	0.0371729	0.143878	1	-0.0979074
WP5083	Neuroinflammation and glutamatergic signaling	7.35198e-08	0.14334	1	0.0999968
WP4719	Eicosanoid metabolism via cyclooxygenases (COX)	0.00544937	0.140753	1	0.0969663
WP61	Notch signaling pathway (Netpath)	6.4492e-05	0.140401	1	0.0779892
WP3651	Pathways affected in adenoid cystic carcinoma	0.000106543	0.140114	1	0.0790487
WP2112	IL-17 signaling pathway	0.00351829	0.139945	1	0.0809714
WP4538	Regulatory circuits of the STAT3 signaling pathway	4.28771e-05	0.139928	1	0.0959936
WP4722	Glycerolipids and glycerophospholipids	0.0215412	0.139921	1	0.122058
WP3858	Toll-like receptor signaling related to MyD88	0.00359725	0.139613	1	0.0779826
WP268	Notch signaling	0.00147861	0.138749	1	0.0850151
WP1971	Integrated cancer pathway	0.00050954	0.138484	1	0.0829649
WP1541	Energy metabolism	0.000381066	0.138303	1	0.0830398
WP4535	Envelope proteins and their potential roles in EDMD physiopathology	7.33093e-05	0.138058	1	0.0680186
WP4905	1q21.1 copy number variation syndrome	0.00346046	0.137835	1	0.0909851
WP4971	Phosphoinositides metabolism	5.96636e-05	0.137285	1	0.0760304
WP4141	PI3K/AKT/mTOR - VitD3 signaling	0.0129039	0.136904	1	0.100988
WP5050	TCA cycle in senescence	0.0344113	0.136597	1	0.0780518
WP4758	Nephrotic syndrome	0.000290654	0.136476	1	0.0940276
WP364	IL-6 signaling pathway	3.17321e-05	0.136438	1	0.0919452
WP554	ACE inhibitor pathway	0.03465	0.136416	1	-0.124041
WP4655	Cytosolic DNA-sensing pathway	0.000132582	0.135544	1	0.0760256
WP4223	Ras signaling	5.92357e-11	0.135315	1	0.0789891
MINERVA Orf3a protein interactions	MINERVA Orf3a protein interactions	6.33705e-07	0.134811	1	0.0780271
WP3850	Factors and pathways affecting insulin-like growth factor (IGF1)-Akt signaling	0.000402738	0.134707	1	0.0899422
WP3929	Chemokine signaling pathway	1.63535e-09	0.134509	1	0.0790215
WP262	Ebstein-Barr virus LMP1 signaling	0.00930457	0.134322	1	0.0710271
WP4838	Regucalcin in proximal tubule epithelial kidney cells	0.00134432	0.13431	1	0.0909655
WP2203	Thymic stromal lymphopoietin (TSLP) signaling pathway	0.000188362	0.133709	1	0.0680355
WP5046	NAD metabolism in oncogene-induced senescence and mitochondrial dysfunction-associated senescence	0.00315214	0.132719	1	0.0900397
WP4786	Type I collagen synthesis in the context of osteogenesis imperfecta	0.00180803	0.132451	1	0.0929409
WP2272	Pathogenic Escherichia coli infection	3.69264e-06	0.130381	1	0.0780168
WP2878	PPAR-alpha pathway	0.0110063	0.128767	1	-0.12792
WP1449	Regulation of toll-like receptor signaling pathway	1.84801e-06	0.128389	1	0.0769824
WP545	Complement activation	0.0028637	0.128337	1	-0.135941
WP4816	TGF-beta receptor signaling in skeletal dysplasias	0.000662112	0.126896	1	0.0969864
WP4197	Immune response to tuberculosis	0.0193526	0.125939	1	0.107943
WP4705	Pathways of nucleic acid metabolism and innate immune sensing	0.0197841	0.125495	1	0.0880483
WP4932	7q11.23 copy number variation syndrome	5.05534e-08	0.124854	1	0.087976
WP4352	Ciliary landscape	2.80248e-15	0.123898	1	0.0750232
WP4239	Epithelial to mesenchymal transition in colorectal cancer	2.13493e-07	0.123296	1	0.0829766
WP466	DNA replication	0.0102011	0.123189	1	0.0839657
WP183	Proteasome degradation	1.47658e-06	0.122485	1	0.0660031
WP366	TGF-beta signaling pathway	1.0621e-08	0.12224	1	0.0730262
WP3925	Amino acid metabolism	1.64903e-08	0.121468	1	0.0849323
WP4844	Influence of laminopathies on Wnt signaling	0.0213149	0.121372	1	0.0739594
WP3298	Melatonin metabolism and effects	0.0187942	0.121357	1	0.0839938
WP3	Transcriptional activation by NRF2 in response to phytochemicals	0.0365109	0.120773	1	0.0929624
WP254	Apoptosis	0.000164534	0.120677	1	0.0729506
WP1539	Angiogenesis	0.0137184	0.120277	1	0.0750067
WP2036	TNF-related weak inducer of apoptosis (TWEAK) signaling pathway	0.00157836	0.119015	1	0.0729547
WP138	Androgen receptor signaling pathway	3.91676e-06	0.118005	1	0.0699428
MINERVA Interferon lambda pathway	MINERVA Interferon lambda pathway	1.39895e-06	0.117723	1	0.0729617
WP4288	MTHFR deficiency	0.0311696	0.116045	1	0.0800248
WP3865	Novel intracellular components of RIG-I-like receptor (RLR) pathway	0.000362511	0.116005	1	0.0749967
WP3959	DNA IR-double strand breaks and cellular response via ATM	0.00129463	0.115199	1	0.0570562
MINERVA Interferon 1 pathway	MINERVA Interferon 1 pathway	1.88496e-08	0.115124	1	0.0739665
WP4022	Pyrimidine metabolism	8.32698e-05	0.115037	1	0.0679849
WP2018	RANKL/RANK signaling pathway	0.000246176	0.113962	1	0.0680247
WP1772	Apoptosis modulation and signaling	4.78848e-05	0.113865	1	0.0779648
WP2572	Primary focal segmental glomerulosclerosis (FSGS)	5.11404e-05	0.113435	1	0.0710563
WP3668	Hypothesized pathways in pathogenesis of cardiovascular disease	0.00953696	0.113145	1	0.0780274
WP2380	Brain-derived neurotrophic factor (BDNF) signaling pathway	2.76524e-08	0.112703	1	0.064994
WP2507	Nanomaterial induced apoptosis	0.0368922	0.112387	1	0.0819385
WP4331	Neovascularisation processes	0.0100765	0.112316	1	0.07598
WP4549	Fragile X syndrome	2.93923e-07	0.11149	1	0.0629651
WP2880	Glucocorticoid receptor pathway	0.00712818	0.111261	1	0.0680173
WP4341	Non-genomic actions of 1,25 dihydroxyvitamin D3	0.000701829	0.109379	1	0.0659683
WP15	Selenium micronutrient network	1.65106e-05	0.10854	1	-0.099991
WP395	IL-4 signaling pathway	0.00154049	0.105569	1	0.0619779
WP2328	Allograft Rejection	0.000546849	0.104464	1	0.0979924
WP176	Folate metabolism	0.000335195	0.102894	1	-0.103004
WP3624	Lung fibrosis	0.014046	0.102885	1	0.098055
WP4577	Neurodegeneration with brain iron accumulation (NBIA) subtypes pathway	0.00471431	0.102178	1	0.060023
WP4880	Host-pathogen interaction of human coronaviruses - interferon induction	0.011631	0.101752	1	0.0600007
WP4565	Neural crest cell migration in cancer	0.0217135	0.101653	1	0.0719866
WP2858	Ectoderm differentiation	0.00051246	0.099062	1	0.0699913
WP4659	Gastrin signaling pathway	1.37851e-05	0.0984469	1	0.0550653
WP2034	Leptin signaling pathway	9.48491e-05	0.0978929	1	0.054984
WP4008	NO/cGMP/PKG mediated neuroprotection	0.0198093	0.0976011	1	0.0660338
WP1984	Integrated breast cancer pathway	8.93365e-06	0.0959001	1	0.0570822
WP581	EPO receptor signaling	0.03334	0.095659	1	0.0519962
WP4560	MFAP5 effect on permeability and motility of endothelial cells via cytoskeleton rearrangement	0.0308325	0.0956255	1	-0.0609866
WP3286	Copper homeostasis	0.0238462	0.0946548	1	0.0729672
MINERVA HMOX1 pathway	MINERVA HMOX1 pathway	2.16191e-06	0.0940975	1	-0.0720581
MINERVA PAMP signalling	MINERVA PAMP signalling	4.1305e-06	0.0928404	1	0.0510255
WP2806	Complement system	8.90289e-05	0.0923656	1	-0.0909887
WP4871	Kisspeptin/kisspeptin receptor system in the ovary	0.031915	0.0923384	1	-0.0519559
WP437	EGF/EGFR signaling pathway	2.01614e-07	0.0921746	1	0.052952
WP524	G13 signaling pathway	0.01273	0.091897	1	0.0599848
WP2636	Common pathways underlying drug addiction	0.0362702	0.0913972	1	0.052038
WP2828	Bladder cancer	0.0222049	0.0911188	1	0.0579582
WP585	Interferon type I signaling pathways	0.00328064	0.0907378	1	0.0550386
WP4298	Acute viral myocarditis	0.000762049	0.0906175	1	0.0600097
WP4806	EGFR tyrosine kinase inhibitor resistance	0.000838419	0.0903986	1	0.0530323
WP4868	Type I interferon induction and signaling during SARS-CoV-2 infection	0.0452009	0.0900324	1	0.0629501
WP4481	Resistin as a regulator of inflammation	0.0455263	0.0898966	1	0.0429737
WP560	TGF-beta receptor signaling	0.0209586	0.0898751	1	0.0649875
WP289	Myometrial relaxation and contraction pathways	8.59597e-05	0.0889333	1	0.0630267
WP3303	RAC1/PAK1/p38/MMP2 pathway	0.00191697	0.0884734	1	0.0479464
WP75	Toll-like receptor signaling pathway	0.00401008	0.088173	1	0.0519845
MINERVA E protein interactions	MINERVA E protein interactions	0.010144	0.0864236	1	0.0600642
WP179	Cell cycle	0.00320591	0.0861668	1	0.0480123
WP241	One-carbon metabolism	0.0486541	0.0860607	1	0.0639842
WP382	MAPK signaling pathway	2.7782e-06	0.0859961	1	0.0530028
WP428	Wnt signaling	0.00527988	0.084883	1	0.0510273
WP399	Wnt signaling pathway and pluripotency	0.0109724	0.0847902	1	0.0530318
WP98	Prostaglandin synthesis and regulation	0.0433415	0.084636	1	0.0560239
WP231	TNF-alpha signaling pathway	0.00165339	0.083792	1	0.0469538
WP536	Calcium regulation in cardiac cells	0.000670288	0.0833612	1	0.0599955
WP3932	Focal adhesion: PI3K-Akt-mTOR-signaling pathway	1.31285e-07	0.0830749	1	0.0589349
WP4946	DNA repair pathways, full network	0.00215345	0.0830479	1	0.048054
WP2032	Thyroid stimulating hormone (TSH) signaling pathway	0.00407976	0.0829078	1	0.0510052
MINERVA Renin-angiotensin pathway	MINERVA Renin-angiotensin pathway	0.0301534	0.0825443	1	-0.0649846
WP5098	T-cell activation SARS-CoV-2	0.00726336	0.0822637	1	0.0459921
WP4754	IL-18 signaling pathway	1.1325e-06	0.0814586	1	0.0609596
WP4263	Pancreatic adenocarcinoma pathway	0.00204067	0.0800377	1	0.047954
WP3931	Embryonic stem cell pluripotency pathways	0.00738696	0.0798714	1	0.0519885
WP2446	Retinoblastoma gene in cancer	0.0165448	0.0792356	1	0.0479551
WP4874	CAMKK2 pathway	0.0443904	0.0791672	1	0.046949
WP23	B cell receptor signaling pathway	0.00183863	0.0773974	1	0.0459651
WP481	Insulin signaling	5.98143e-05	0.0770275	1	0.0460202
WP4286	Genotoxicity pathway	0.0379877	0.0765435	1	0.0570318
WP4673	Male infertility	0.004743	0.0744203	1	0.0569884
MINERVA Apoptosis pathway	MINERVA Apoptosis pathway	0.0421598	0.0727608	1	0.0500357
WP2037	Prolactin signaling pathway	0.00759334	0.0726602	1	0.0409558
WP4255	Non-small cell lung cancer	0.0167978	0.0722618	1	-0.0469641
WP286	IL-3 signaling pathway	0.0315635	0.0716675	1	0.0380142
WP3863	T-cell antigen receptor (TCR) pathway during Staphylococcus aureus infection	0.0378626	0.0716454	1	0.0410424
WP2882	Nuclear receptors meta-pathway	5.96069e-05	0.0715259	1	0.056012
WP2332	Interleukin-11 signaling pathway	0.0371218	0.0712905	1	0.0419659
WP4666	Hepatitis B infection	0.000972629	0.0709694	1	0.0410242
WP3888	VEGFA-VEGFR2 signaling pathway	3.93054e-11	0.0701687	1	0.0439873
WP244	Alpha 6 beta 4 signaling pathway	0.0451345	0.0685195	1	0.0399896
WP2118	Arrhythmogenic right ventricular cardiomyopathy	0.0249707	0.0682205	1	0.0540711
WP1544	MicroRNAs in cardiomyocyte hypertrophy	0.0156317	0.0657953	1	0.0409899
WP3915	Angiopoietin-like protein 8 regulatory pathway	0.00440857	0.0649824	1	0.0390817
MINERVA NLRP3 inflammasome activation	MINERVA NLRP3 inflammasome activation	0.0283726	0.0606832	1	-0.0350202
WP4674	Head and neck squamous cell carcinoma	0.0410481	0.0605124	1	0.0340422
WP4262	Breast cancer pathway	0.0251262	0.0590165	1	0.0339738
WP4172	PI3K-Akt signaling pathway	0.000499842	0.0556314	1	0.0380197
WP5087	Malignant pleural mesothelioma	0.000659468	0.0494702	1	0.0330515
WP306	Focal adhesion	0.00589737	0.0457955	1	0.0329822

## Sheet: ST2_lung
pathway	name	p_value	effec_size	magnitude	difference	COVID-19 specific pathways
WP5089	Kinin-Kallikrein pathway	2.25835e-10	0.488059	2	-1.04374
WP477	Cytoplasmic ribosomal proteins	3.77945e-96	0.387842	2	0.320976
WP5027	nsp1 from SARS-CoV-2 inhibits translation initiation in the host cell	2.21496e-14	0.318243	2	0.258945	y
WP5104	Acquired partial lipodystrophy / Barraquer-Simons syndrome	1.66007e-06	0.282364	1	-0.432001
WP4493	Cells and molecules involved in local acute inflammatory response	5.26709e-08	0.273503	1	-0.450993
WP3601	Lipid particles composition	6.60152e-06	0.265583	1	-0.594996
WP4236	Krebs cycle disorders	3.7554e-05	0.259737	1	0.104953
WP3613	Photodynamic therapy-induced unfolded protein response	1.78867e-08	0.259497	1	0.323525
WP3958	GPR40 pathway	6.05596e-06	0.250245	1	-0.293001
WP545	Complement activation	1.1875e-10	0.244152	1	-0.425945
WP2583	T cell receptor and co-stimulatory signaling	7.804e-10	0.237031	1	-0.287989
WP4760	PKC-gamma calcium signaling pathway in ataxia	8.97569e-06	0.231196	1	-0.355002
MINERVA Coagulation pathway	MINERVA Coagulation pathway	1.38271e-49	0.23117	1	-0.502007
WP4904	LDLRAD4 and what we know about it	0.00381138	0.231101	1	-0.230945
WP4922	Mitochondrial complex IV assembly	6.41584e-10	0.224767	1	0.218999
WP4804	Cholesterol biosynthesis with skeletal dysplasias	0.00362388	0.223945	1	0.22301
WP4823	Genes controlling nephrogenesis	1.91531e-07	0.223692	1	-0.334999
WP4788	Autosomal recessive osteopetrosis pathways	0.000147782	0.223277	1	0.210035
WP4317	Mitochondrial fatty acid synthesis pathway	0.00501706	0.22271	1	0.166977
WP1941	Peroxisomal beta-oxidation of tetracosanoyl-CoA	0.00977092	0.215543	1	0.0939243
WP4921	Mitochondrial complex III assembly	5.2109e-06	0.21552	1	0.17068
WP734	Serotonin receptor 4/6/7 and NR3C signaling	2.0031e-05	0.213791	1	-0.211984
WP107	Translation factors	6.44416e-17	0.208143	1	0.191011
WP4521	Glycosylation and related congenital defects	4.16652e-06	0.204642	1	0.220967
WP558	Complement and coagulation cascades	2.57867e-16	0.201664	1	-0.416012
WP411	mRNA processing	3.3648e-38	0.201202	1	0.173053
WP4786	Type I collagen synthesis in the context of osteogenesis imperfecta	3.79293e-07	0.199075	1	0.317984
WP5101	Congenital generalized lipodystrophy (CGL)	0.00018668	0.198906	1	-0.282004
WP368	Mitochondrial long chain fatty acid beta-oxidation	1.30982e-06	0.195587	1	0.117953
WP554	ACE inhibitor pathway	0.000554304	0.192177	1	-0.426043
WP313	Hepatocyte growth factor receptor signaling	5.92655e-10	0.191562	1	-0.184971
WP26	S1P receptor signal transduction	1.06256e-05	0.190955	1	-0.261047
WP78	TCA cycle (aka Krebs or citric acid cycle)	2.49533e-06	0.190343	1	0.11004
WP4688	Serine metabolism	0.00710277	0.187669	1	0.107753
WP4969	RAS and bradykinin pathways in COVID-19	2.93076e-06	0.186441	1	-0.399038
WP3927	BMP signaling in eyelid development	0.00235397	0.185165	1	-0.207941
WP2911	miRNA targets in ECM and membrane receptors	4.55302e-07	0.182027	1	-0.433958
WP186	Homologous recombination	0.00535375	0.179102	1	-0.121952
WP2011	SREBF and miR33 in cholesterol and lipid homeostasis	0.000984744	0.178729	1	0.210048
WP3876	BMP2-WNT4-FOXO1 pathway in primary endometrial stromal cell differentiation	0.0201521	0.176812	1	-0.258952
MINERVA Nsp4 and Nsp6 protein interactions	MINERVA Nsp4 and Nsp6 protein interactions	1.95122e-14	0.17573	1	0.175966
WP5036	Angiotensin II receptor type 1 pathway	1.24857e-05	0.174074	1	-0.29804
WP4519	Cerebral organic acidurias, including diseases	0.00686403	0.173859	1	0.0850481
WP4784	Proteoglycan biosynthesis	0.0042267	0.17384	1	0.179977
WP4962	Airway smooth muscle cell contraction	0.000178055	0.172916	1	-0.27001
WP2643	Nanoparticle-mediated activation of receptor signaling	9.5276e-07	0.171792	1	-0.178943
WP4331	Neovascularisation processes	3.26706e-06	0.169696	1	-0.194908
WP4792	Purine metabolism	0.000538225	0.168504	1	-0.201919
MINERVA Endoplasmatic Reticulum stress	MINERVA Endoplasmatic Reticulum stress	6.01194e-33	0.168267	1	0.211011
WP2814	Mammary gland development pathway - Puberty (Stage 2 of 4)	0.031809	0.164813	1	0.223959
WP4481	Resistin as a regulator of inflammation	6.04735e-06	0.162856	1	-0.164056
WP453	Inflammatory response pathway	0.000313389	0.162169	1	-0.409007
WP2868	TCA cycle nutrient use and invasiveness of ovarian cancer	0.0334652	0.15864	1	-0.153282
WP5109	Familial hyperlipidemia type 2	0.00223477	0.158325	1	-0.347021
WP5110	Familial hyperlipidemia type 3	0.00539395	0.157074	1	-0.29697
WP5118	SMC1/SMC3 role in DNA damage - Cornelia de Lange Syndrome	0.00806335	0.156174	1	-0.123019
WP185	Integrin-mediated cell adhesion	5.23822e-16	0.155623	1	-0.199973
WP111	Electron transport chain: OXPHOS system in mitochondria	2.6113e-16	0.155083	1	0.0880145
WP2636	Common pathways underlying drug addiction	2.10776e-05	0.155002	1	-0.169053
WP3679	Cell-type dependent selectivity of CCK2R signaling	0.0306417	0.154528	1	-0.278007
WP1539	Angiogenesis	0.000129928	0.154315	1	-0.176957
WP205	IL-7 signaling pathway	0.000117608	0.154301	1	-0.16398
WP311	Ketone bodies synthesis and degradation	0.0387326	0.154209	1	0.0590283
WP4742	Ketogenesis and ketolysis	0.0145166	0.154044	1	0.092036
WP4790	FGF23 signaling in hypophosphatemic rickets and related disorders	0.0214405	0.152754	1	0.239945
WP5117	Cohesin complex - Cornelia de Lange syndrome	0.00013111	0.15262	1	-0.145916
WP4724	Omega-9 fatty acid synthesis	0.00907697	0.152482	1	0.182998
WP2032	Thyroid stimulating hormone (TSH) signaling pathway	1.21355e-09	0.151349	1	-0.164988
WP4540	Hippo signaling regulation pathways	4.40677e-11	0.150586	1	-0.203988
WP4337	ncRNAs involved in STAT3 signaling in hepatocellular carcinoma	0.0302182	0.150016	1	-0.114085
WP4661	Amino acid metabolism pathway excerpt: histidine catabolism extension	0.042634	0.150002	1	0.0720143
WP4747	Netrin-UNC5B signaling pathway	2.41138e-07	0.149902	1	-0.182017
WP244	Alpha 6 beta 4 signaling pathway	9.74908e-07	0.148866	1	-0.211997
WP4537	Hippo-Yap signaling pathway	0.00204217	0.147384	1	-0.140953
WP1602	Nicotine effect on dopaminergic neurons	0.0142373	0.147075	1	-0.265979
WP2261	Glioblastoma signaling pathways	3.05029e-10	0.145639	1	-0.160059
WP5074	Kallmann syndrome	0.0131779	0.145373	1	-0.116068
WP4872	MAP3K1 role in promoting and blocking gonadal determination	0.0385877	0.144585	1	-0.135942
WP4534	Mechanoregulation and pathology of YAP/TAZ via Hippo and non-Hippo mechanisms	5.01134e-06	0.143767	1	-0.187004
WP4560	MFAP5 effect on permeability and motility of endothelial cells via cytoskeleton rearrangement	0.000325379	0.143551	1	-0.17901
WP4936	Perturbations to host-cell autophagy, induced by SARS-CoV-2 proteins	0.00127976	0.143045	1	0.12998
WP4571	Urea cycle and related diseases	0.0263305	0.14287	1	0.0459891
WP561	Heme biosynthesis	0.0184187	0.142458	1	-0.150982
WP732	Serotonin receptor 2 and ELK-SRF/GATA4 signaling	0.00699873	0.142373	1	-0.135055
WP4495	IL-10 anti-inflammatory signaling pathway	0.0256899	0.140605	1	-0.14855
WP4723	Omega-3 / omega-6 fatty acid synthesis	0.0199784	0.13961	1	0.16099
MINERVA Electron Transport Chain disruption	MINERVA Electron Transport Chain disruption	1.15883e-27	0.139258	1	0.128944
WP4297	Thiamine metabolic pathways	0.0469539	0.138531	1	0.106962
WP51	Regulation of actin cytoskeleton	2.28483e-15	0.1381	1	-0.17296
WP4148	Splicing factor NOVA regulated synaptic proteins	2.55362e-05	0.137029	1	-0.190924
WP4871	Kisspeptin/kisspeptin receptor system in the ovary	3.19563e-05	0.136386	1	-0.16999
WP22	IL-9 signaling pathway	0.00468484	0.13577	1	-0.128039
WP4541	Hippo-Merlin signaling dysregulation	6.63332e-11	0.1354	1	-0.197949
WP4482	Vitamin D in inflammatory diseases	0.00145927	0.134748	1	-0.13096
WP4925	Unfolded protein response	0.0271499	0.134273	1	0.160618
WP4585	Cancer immunotherapy by PD-1 blockade	0.00407447	0.134091	1	-0.177013
WP35	G protein signaling pathways	9.4347e-09	0.13318	1	-0.170947
WP4153	Degradation pathway of sphingolipids, including diseases	0.0394617	0.132459	1	0.175053
WP4815	Glycosaminoglycan degradation	0.00490377	0.131622	1	0.179013
WP197	Cholesterol biosynthesis pathway	0.00509257	0.130625	1	0.106987
WP4874	CAMKK2 pathway	5.36654e-05	0.130569	1	-0.170005
WP143	Fatty acid beta-oxidation	4.23644e-05	0.128768	1	0.0989764
WP4223	Ras signaling	9.03831e-15	0.128667	1	-0.150956
WP2453	TCA cycle and deficiency of pyruvate dehydrogenase complex (PDHc)	0.00210584	0.128134	1	0.0890727
WP136	Phase I biotransformations, non P450	0.0444264	0.126946	1	-0.186007
WP134	Pentose phosphate metabolism	0.0440045	0.126946	1	-0.120984
WP4522	Metabolic pathway of LDL, HDL and TG, including diseases	0.00587748	0.126944	1	-0.276998
WP3863	T-cell antigen receptor (TCR) pathway during Staphylococcus aureus infection	2.75773e-06	0.126569	1	-0.130031
WP727	Monoamine transport	0.00683066	0.125598	1	-0.203032
WP363	Wnt signaling pathway	6.06841e-05	0.125138	1	-0.138972
WP3872	Regulation of apoptosis by parathyroid hormone-related protein	0.0103994	0.125052	1	-0.131029
MINERVA Renin-angiotensin pathway	MINERVA Renin-angiotensin pathway	8.72564e-05	0.124016	1	-0.214974
WP357	Fatty acid biosynthesis	0.000702087	0.123012	1	0.11198
WP4718	Cholesterol metabolism with Bloch and Kandutsch-Russell pathways	8.80526e-05	0.1216	1	0.138917
WP3303	RAC1/PAK1/p38/MMP2 pathway	3.65336e-07	0.121273	1	-0.128966
WP3869	Cannabinoid receptor signaling	0.00536072	0.121083	1	-0.146402
WP2203	Thymic stromal lymphopoietin (TSLP) signaling pathway	3.23213e-05	0.120798	1	-0.122052
MINERVA HMOX1 pathway	MINERVA HMOX1 pathway	3.99224e-13	0.120281	1	-0.199938
WP3849	MAPK and NFkB signaling pathways inhibited by Yersinia YopJ	0.0313606	0.119811	1	-0.116943
WP4912	SARS coronavirus and innate immunity	0.0130851	0.119138	1	-0.134972
WP4674	Head and neck squamous cell carcinoma	2.45796e-06	0.118723	1	-0.121947
WP623	Oxidative phosphorylation	1.12301e-06	0.11854	1	0.0650402
WP3414	Initiation of transcription and translation elongation at the HIV-1 LTR	0.000514788	0.118295	1	-0.125965
WP5112	Familial hyperlipidemia type 5	0.0332991	0.118292	1	-0.20205
WP4539	Synaptic signaling pathways associated with autism spectrum disorder	0.000165509	0.118172	1	-0.113958
WP3668	Hypothesized pathways in pathogenesis of cardiovascular disease	0.00243602	0.117821	1	-0.147971
WP3929	Chemokine signaling pathway	4.03072e-11	0.117611	1	-0.140014
WP673	ErbB signaling pathway	1.42297e-07	0.117522	1	-0.11903
WP4533	Transcription co-factors SKI and SKIL protein partners	0.0279297	0.117039	1	-0.111043
WP4205	MET in type 1 papillary renal cell carcinoma	4.03255e-06	0.116451	1	-0.111019
WP306	Focal adhesion	2.41426e-16	0.116109	1	-0.176022
WP3874	Canonical and non-canonical TGF-B signaling	0.0212479	0.115063	1	-0.145959
WP4877	Host-pathogen interaction of human coronaviruses - MAPK signaling	0.00168159	0.113958	1	-0.128006
WP4971	Phosphoinositides metabolism	6.24628e-05	0.113598	1	-0.106041
WP3972	PDGFR-beta pathway	0.00111137	0.112983	1	-0.113018
WP2572	Primary focal segmental glomerulosclerosis (FSGS)	1.90712e-06	0.112959	1	-0.185005
WP716	Vitamin A and carotenoid metabolism	0.0018762	0.112789	1	-0.166022
WP2817	Mammary gland development pathway - Pregnancy and lactation (Stage 3 of 4)	0.0169734	0.112686	1	0.140026
WP4341	Non-genomic actions of 1,25 dihydroxyvitamin D3	9.02669e-06	0.11265	1	-0.145932
WP5108	Familial hyperlipidemia type 1	0.0328246	0.112519	1	-0.213034
WP3981	miRNA regulation of prostate cancer signaling pathways	0.00190728	0.112244	1	-0.112013
WP428	Wnt signaling	7.00005e-06	0.112169	1	-0.151989
WP23	B cell receptor signaling pathway	1.56724e-08	0.111228	1	-0.124028
WP712	Estrogen signaling pathway	0.00827468	0.110814	1	-0.120044
WP5021	SARS-CoV-2 Infection	9.3076e-06	0.110784	1	0.127037
WP1422	Sphingolipid pathway	0.0206684	0.110591	1	0.135991
WP3879	4-hydroxytamoxifen, Dexamethasone, and Retinoic Acids Regulation of p27 Expression	0.0101708	0.110101	1	-0.118976
WP272	Blood clotting cascade	0.00560159	0.1096	1	-0.232035
MINERVA TGFbeta signalling	MINERVA TGFbeta signalling	0.000550537	0.109532	1	-0.12795
WP4905	1q21.1 copy number variation syndrome	0.0088239	0.108848	1	-0.160073
WP69	T-cell receptor (TCR) signaling pathway	4.93518e-07	0.108556	1	-0.11501
WP4542	Overview of leukocyte-intrinsic Hippo pathway functions	0.00429644	0.108016	1	-0.122003
WP1528	Physiological and pathological hypertrophy of the heart	0.00703712	0.107557	1	-0.145041
MINERVA Interferon lambda pathway	MINERVA Interferon lambda pathway	4.05461e-07	0.107336	1	-0.0970271
WP5049	Glycolysis in senescence	0.0447619	0.107311	1	0.0699749
WP3931	Embryonic stem cell pluripotency pathways	4.71542e-05	0.10683	1	-0.126987
WP3670	Interactions between LOXL4 and oxidative stress pathway	0.0440138	0.105741	1	-0.155044
WP3676	BDNF-TrkB signaling	0.00291708	0.10504	1	-0.0999752
WP4787	Osteoblast differentiation and related diseases	0.000105619	0.104833	1	-0.140955
WP4249	Hedgehog signaling pathway	0.0148254	0.104677	1	-0.126938
WP2795	Cardiac hypertrophic response	0.000143561	0.104411	1	-0.117951
WP4216	Chromosomal and microsatellite instability in colorectal cancer	7.00382e-05	0.102838	1	-0.110033
WP5090	Complement system in neuronal development and plasticity	9.77036e-08	0.10233	1	-0.165014
WP4566	Translation inhibitors in chronically activated PDGFRA cells	0.000255803	0.102003	1	-0.0969489
WP5103	Progeria-associated lipodystrophy	0.0251095	0.10193	1	-0.120001
WP2197	Endothelin pathways	0.0102742	0.101301	1	-0.153945
WP2586	Aryl hydrocarbon receptor Netpath	0.00160812	0.100924	1	-0.131934
WP1544	MicroRNAs in cardiomyocyte hypertrophy	8.97348e-06	0.100124	1	-0.12498
WP3844	PI3K-AKT-mTOR signaling pathway and therapeutic opportunities	0.00566092	0.0997165	1	-0.10996
WP4758	Nephrotic syndrome	0.00138674	0.0992468	1	-0.164998
WP430	Statin inhibition of cholesterol production	0.0071901	0.0988849	1	-0.210003
WP422	MAPK cascade	0.00355972	0.0988823	1	-0.104977
WP5064	7-oxo-C and 7-beta-HC pathways	0.0124383	0.098199	1	0.0900011
WP3301	MFAP5-mediated ovarian cancer cell motility and invasiveness	0.048314	0.0974272	1	-0.124066
WP4816	TGF-beta receptor signaling in skeletal dysplasias	0.00258759	0.0970442	1	-0.13494
WP4301	Inhibition of exosome biogenesis and secretion by Manumycin A in CRPC cells	0.0180103	0.0964998	1	-0.096968
WP4172	PI3K-Akt signaling pathway	2.5474e-12	0.0946211	1	-0.149014
WP2806	Complement system	6.90312e-07	0.0945929	1	-0.199979
WP4224	Purine metabolism and related disorders	0.0125883	0.0937188	1	-0.105964
WP4829	mBDNF and proBDNF regulation of GABA neurotransmission	0.0354836	0.0935915	1	-0.0849656
WP5098	T-cell activation SARS-CoV-2	0.000101361	0.0934886	1	-0.0959537
WP4155	Endometrial cancer	0.00120392	0.0919917	1	-0.0949952
WP437	EGF/EGFR signaling pathway	1.42783e-09	0.0907996	1	-0.105045
WP4564	Neural crest cell migration during development	0.0156735	0.0905688	1	-0.105032
WP2332	Interleukin-11 signaling pathway	0.00209606	0.0905604	1	-0.096027
WP4659	Gastrin signaling pathway	1.93815e-06	0.0904213	1	-0.106968
WP4756	Renin-angiotensin-aldosterone system (RAAS)	0.012803	0.0903009	1	-0.154967
WP5102	Familial partial lipodystrophy (FPLD)	0.0394408	0.0900753	1	-0.121968
WP4658	Small cell lung cancer	3.03513e-05	0.089004	1	-0.14298
WP2849	Hematopoietic stem cell differentiation	0.0152585	0.0886	1	-0.152927
WP5122	Prostaglandin and leukotriene metabolism in senescence	0.0247409	0.088562	1	-0.135069
WP560	TGF-beta receptor signaling	0.00774254	0.0880448	1	-0.118046
WP466	DNA replication	0.0153366	0.08789	1	0.0850115
WP4022	Pyrimidine metabolism	0.000139273	0.0875808	1	0.102992
WP4868	Type I interferon induction and signaling during SARS-CoV-2 infection	0.0226303	0.0870462	1	-0.0919752
WP5087	Malignant pleural mesothelioma	9.33205e-13	0.0868927	1	-0.123052
WP2526	PDGF pathway	0.00439882	0.08572	1	-0.0839403
WP536	Calcium regulation in cardiac cells	2.74068e-05	0.0851506	1	-0.129023
WP2870	Extracellular vesicle-mediated signaling in recipient cells	0.0328846	0.0849445	1	-0.0969398
WP4666	Hepatitis B infection	1.41929e-06	0.0843942	1	-0.0949352
WP481	Insulin signaling	1.7893e-07	0.0843805	1	-0.0980278
WP289	Myometrial relaxation and contraction pathways	9.41834e-06	0.0840074	1	-0.12995
WP4535	Envelope proteins and their potential roles in EDMD physiopathology	0.00716409	0.0830318	1	-0.0879813
WP4255	Non-small cell lung cancer	0.000622731	0.0823343	1	-0.0940417
WP4685	Melanoma	0.00259555	0.0823142	1	-0.0890229
WP4263	Pancreatic adenocarcinoma pathway	0.000221339	0.0818129	1	-0.0850062
WP2035	Follicle stimulating hormone (FSH) signaling pathway	0.0445882	0.0790352	1	-0.0879983
WP5115	Network map of SARS-CoV-2 signaling pathway	6.43415e-08	0.0789769	1	-0.125035
WP2828	Bladder cancer	0.0203514	0.0786549	1	-0.0890501
WP2328	Allograft Rejection	0.00113339	0.0781498	1	-0.151033
WP4595	Urea cycle and associated pathways	0.0375766	0.0780494	1	0.048048
WP3932	Focal adhesion: PI3K-Akt-mTOR-signaling pathway	6.68935e-09	0.0775349	1	-0.118008
WP2355	Corticotropin-releasing hormone signaling pathway	0.000507465	0.0769596	1	-0.107993
WP4806	EGFR tyrosine kinase inhibitor resistance	0.000883477	0.0765901	1	-0.077965
WP382	MAPK signaling pathway	4.39136e-07	0.0764103	1	-0.0929601
WP410	Exercise-induced circadian regulation	0.025669	0.0764006	1	0.114995
WP138	Androgen receptor signaling pathway	0.000597275	0.0762302	1	-0.0890438
WP2037	Prolactin signaling pathway	0.000806304	0.0758002	1	-0.0770706
WP366	TGF-beta signaling pathway	3.13941e-05	0.0749294	1	-0.0919451
WP3995	Prion disease pathway	0.0406739	0.0745496	1	-0.100954
MINERVA E protein interactions	MINERVA E protein interactions	0.0273144	0.0739846	1	-0.100003
WP3651	Pathways affected in adenoid cystic carcinoma	0.011331	0.0722079	1	-0.0729598
WP524	G13 signaling pathway	0.0182822	0.0717125	1	-0.0910025
WP4239	Epithelial to mesenchymal transition in colorectal cancer	0.000237358	0.0710793	1	-0.105964
WP585	Interferon type I signaling pathways	0.00585185	0.0696673	1	-0.0720348
WP3680	Physico-chemical features and toxicity-associated pathways	0.0079322	0.0690141	1	-0.0860139
WP5072	Modulators of TCR signaling and T cell activation	0.00799462	0.0686215	1	-0.0769765
WP4286	Genotoxicity pathway	0.0468286	0.0683098	1	0.08598
WP4298	Acute viral myocarditis	0.00254192	0.0680218	1	-0.0929879
MINERVA Interferon 1 pathway	MINERVA Interferon 1 pathway	0.00010701	0.0677904	1	-0.0670356
WP2446	Retinoblastoma gene in cancer	0.00713248	0.0674355	1	0.0739925
WP4290	Metabolic reprogramming in colon cancer	0.00945363	0.0671892	1	0.0780731
WP399	Wnt signaling pathway and pluripotency	0.0146544	0.0671583	1	-0.0909989
WP395	IL-4 signaling pathway	0.0169734	0.0665219	1	-0.0679371
WP2036	TNF-related weak inducer of apoptosis (TWEAK) signaling pathway	0.0359817	0.066355	1	-0.061958
WP4538	Regulatory circuits of the STAT3 signaling pathway	0.0256457	0.0662706	1	-0.0789627
WP3925	Amino acid metabolism	0.000437381	0.0662659	1	0.0720408
WP49	IL-2 signaling pathway	0.0346226	0.0660923	1	-0.0699411
WP710	DNA damage response (only ATM dependent)	0.00310188	0.0648788	1	-0.077959
MINERVA PAMP signalling	MINERVA PAMP signalling	0.000118786	0.0640285	1	-0.0550416
WP127	IL-5 signaling pathway	0.0401069	0.063441	1	-0.064055
WP4577	Neurodegeneration with brain iron accumulation (NBIA) subtypes pathway	0.0338544	0.0633764	1	-0.0650518
WP2038	Microtubule cytoskeleton regulation	0.0320575	0.0628362	1	-0.0760367
WP286	IL-3 signaling pathway	0.0260694	0.0620531	1	-0.06393
WP3915	Angiopoietin-like protein 8 regulatory pathway	0.000785209	0.0619622	1	-0.0710488
WP2018	RANKL/RANK signaling pathway	0.0169073	0.0611107	1	-0.0669706
WP2272	Pathogenic Escherichia coli infection	0.0143895	0.0610531	1	-0.0789113
WP4324	Mitochondrial complex I assembly model OXPHOS system	0.0191137	0.0603452	1	0.0389886
WP4746	Thyroid hormones production and peripheral downstream signaling effects	0.0182228	0.0600504	1	-0.0630044
WP2118	Arrhythmogenic right ventricular cardiomyopathy	0.0196948	0.0584509	1	-0.0959977
WP3945	TYROBP causal network in microglia	0.0368925	0.0578177	1	0.0860673
MINERVA NLRP3 inflammasome activation	MINERVA NLRP3 inflammasome activation	0.0106007	0.0576967	1	-0.0789232
WP5055	Burn wound healing	0.0192812	0.0575401	1	0.109998
WP183	Proteasome degradation	0.0117598	0.0566176	1	0.0459486
WP304	Kit receptor signaling pathway	0.02594	0.0564432	1	-0.0630362
WP195	IL-1 signaling pathway	0.0296381	0.0560642	1	-0.0599279
WP75	Toll-like receptor signaling pathway	0.0251975	0.0550563	1	-0.0560262
WP4657	22q11.2 copy number variation syndrome	0.0165757	0.0527015	1	-0.074988
MINERVA Orf10 Cul2 pathway	MINERVA Orf10 Cul2 pathway	0.00187016	0.051269	1	-0.0640569
WP4262	Breast cancer pathway	0.0259066	0.0502537	1	-0.0539326
WP1982	Sterol regulatory element-binding proteins (SREBP) signaling	0.0470331	0.0491325	1	0.0579938
WP5083	Neuroinflammation and glutamatergic signaling	0.033273	0.0469492	1	-0.0780017
WP2034	Leptin signaling pathway	0.0388088	0.0451324	1	-0.0490226
WP615	Senescence and autophagy in cancer	0.0476799	0.0416549	1	0.0560024
MINERVA Nsp14 and metabolism	MINERVA Nsp14 and metabolism	0.0296385	0.0415497	1	-0.0519765
WP4549	Fragile X syndrome	0.0299765	0.040145	1	-0.0470425
WP4396	Nonalcoholic fatty liver disease	0.0178765	0.039161	1	0.0410433
MINERVA Nsp9 protein interactions	MINERVA Nsp9 protein interactions	0.0148317	0.0283887	1	0.0320072

## Sheet: ST3_heart
pathway	name	p_value	effec_size	magnitude	difference	COVID-19 specific pathways
WP5089	Kinin-Kallikrein pathway	1.98165e-05	0.364749	2	-0.270035
MINERVA Orf10 Cul2 pathway	MINERVA Orf10 Cul2 pathway	3.66948e-50	0.271905	1	-0.16702
WP3300	Dual hijack model of Vif in HIV infection	0.00600474	0.259911	1	-0.125992
WP5112	Familial hyperlipidemia type 5	0.00151308	0.244869	1	-0.147565
WP5109	Familial hyperlipidemia type 2	0.00222551	0.236089	1	-0.192028
WP3601	Lipid particles composition	0.00454548	0.219056	1	-0.216013
MINERVA Coagulation pathway	MINERVA Coagulation pathway	1.37906e-30	0.216755	1	-0.175986
WP4921	Mitochondrial complex III assembly	6.1661e-05	0.206091	1	0.246048
WP5104	Acquired partial lipodystrophy / Barraquer-Simons syndrome	0.00332394	0.196249	1	-0.140023
WP2276	Glial cell differentiation	0.0125513	0.192721	1	0.146968
WP5116	SARS-CoV-2 B.1.1.7 variant antagonises innate immune activation	0.0174827	0.19165	1	0.0979538
WP2815	Mammary gland development pathway - Involution (Stage 4 of 4)	0.0428847	0.191623	1	0.0985815
WP558	Complement and coagulation cascades	1.65888e-09	0.1811	1	-0.138972
WP4522	Metabolic pathway of LDL, HDL and TG, including diseases	0.0136211	0.176318	1	-0.186017
WP545	Complement activation	5.81068e-05	0.170361	1	-0.128077
WP5108	Familial hyperlipidemia type 1	0.0220628	0.164885	1	-0.105986
WP3933	Kennedy pathway from sphingolipids	0.0311037	0.164025	1	0.0880121
WP5110	Familial hyperlipidemia type 3	0.0241898	0.161104	1	-0.158988
WP1539	Angiogenesis	0.00853841	0.15807	1	0.0989328
WP3858	Toll-like receptor signaling related to MyD88	0.00498576	0.155792	1	0.0739314
WP5027	nsp1 from SARS-CoV-2 inhibits translation initiation in the host cell	0.00134613	0.151486	1	0.0349997
WP3617	Photodynamic therapy-induced NF-kB survival signaling	0.00784373	0.149365	1	0.0969836
WP4786	Type I collagen synthesis in the context of osteogenesis imperfecta	0.00197614	0.146187	1	-0.0890032
WP4324	Mitochondrial complex I assembly model OXPHOS system	1.01879e-07	0.142991	1	0.164917
WP3851	TLR4 signaling and tolerance	0.0140779	0.139941	1	0.0830229
WP5111	Familial hyperlipidemia type 4	0.0409318	0.136659	1	-0.123051
WP623	Oxidative phosphorylation	2.93296e-07	0.133879	1	0.136044
WP111	Electron transport chain: OXPHOS system in mitochondria	9.13181e-10	0.126273	1	0.145001
MINERVA Renin-angiotensin pathway	MINERVA Renin-angiotensin pathway	0.00104963	0.117037	1	-0.0799858
WP2533	Glycerophospholipid biosynthetic pathway	0.0143374	0.112608	1	0.0969699
WP4969	RAS and bradykinin pathways in COVID-19	0.0178212	0.112335	1	-0.076005
MINERVA PAMP signalling	MINERVA PAMP signalling	9.54299e-07	0.111499	1	0.0589806
WP2112	IL-17 signaling pathway	0.0319443	0.109923	1	0.055006
WP4880	Host-pathogen interaction of human coronaviruses - interferon induction	0.017507	0.108573	1	0.0590558
WP4816	TGF-beta receptor signaling in skeletal dysplasias	0.0237259	0.10187	1	0.0940728
WP4922	Mitochondrial complex IV assembly	0.00679892	0.0958162	1	0.134037
WP560	TGF-beta receptor signaling	0.0393272	0.095582	1	0.083994
MINERVA HMOX1 pathway	MINERVA HMOX1 pathway	7.67303e-06	0.0953025	1	-0.06796
MINERVA Interferon 1 pathway	MINERVA Interferon 1 pathway	0.000220455	0.085341	1	0.0539558
WP2118	Arrhythmogenic right ventricular cardiomyopathy	0.00501515	0.0822145	1	0.144014
WP3941	Oxidative damage response	0.0466344	0.0819215	1	-0.0530691
WP2267	Synaptic vesicle pathway	0.0431942	0.0782937	1	0.0710324
MINERVA Electron Transport Chain disruption	MINERVA Electron Transport Chain disruption	2.65281e-08	0.0759911	1	0.103983
WP4396	Nonalcoholic fatty liver disease	0.000149142	0.0737979	1	0.122056
WP2374	Oncostatin M signaling pathway	0.02684	0.0702224	1	0.0449826
WP477	Cytoplasmic ribosomal proteins	0.000989663	0.0697122	1	-0.0190118
MINERVA Orf3a protein interactions	MINERVA Orf3a protein interactions	0.0239041	0.0673135	1	0.0399471
WP107	Translation factors	0.0264532	0.0647244	1	0.0269864
MINERVA Interferon lambda pathway	MINERVA Interferon lambda pathway	0.0471415	0.0529783	1	0.0289786
WP4217	Ebola virus pathway in host	0.0188023	0.050205	1	0.0360594

## Sheet: ST4_kidney
pathway	name	p_value	effec_size	magnitude	difference	COVID-19 specific pathways
WP5089	Kinin-Kallikrein pathway	8.36739e-13	0.439579	2	-0.534933
WP4153	Degradation pathway of sphingolipids, including diseases	3.90485e-15	0.40799	2	-0.42097
WP4815	Glycosaminoglycan degradation	1.67248e-17	0.348779	2	-0.334041
WP5027	nsp1 from SARS-CoV-2 inhibits translation initiation in the host cell	1.1451e-21	0.328396	2	0.131011
WP3601	Lipid particles composition	2.19189e-08	0.301316	2	-0.300969
WP477	Cytoplasmic ribosomal proteins	6.3889e-66	0.261734	1	0.121002
WP3926	ApoE and miR-146 in inflammation and atherosclerosis	9.91646e-06	0.24784	1	0.128924
WP4146	Macrophage markers	7.28042e-05	0.243738	1	0.226032
WP4788	Autosomal recessive osteopetrosis pathways	7.44451e-07	0.233334	1	0.138959
WP107	Translation factors	9.9809e-29	0.223439	1	0.103034
WP4462	Platelet-mediated interactions with vascular and circulating cells	0.00015305	0.221986	1	0.168005
WP5104	Acquired partial lipodystrophy / Barraquer-Simons syndrome	4.39266e-06	0.216241	1	-0.199972
WP3617	Photodynamic therapy-induced NF-kB survival signaling	1.18866e-09	0.213961	1	0.166042
WP4784	Proteoglycan biosynthesis	1.94721e-07	0.213187	1	0.148001
WP4804	Cholesterol biosynthesis with skeletal dysplasias	0.000385455	0.208138	1	0.134953
WP288	Nod-like receptor (NLR) signaling pathway	2.91045e-05	0.203036	1	0.112012
WP5120	Inclusion body myositis	0.0001021	0.19805	1	0.149005
WP3876	BMP2-WNT4-FOXO1 pathway in primary endometrial stromal cell differentiation	0.00101554	0.188205	1	-0.136014
WP2485	NAD biosynthesis II (from tryptophan)	0.000480588	0.181288	1	-0.237974
WP4936	Perturbations to host-cell autophagy, induced by SARS-CoV-2 proteins	3.97639e-07	0.179823	1	0.09894
WP4790	FGF23 signaling in hypophosphatemic rickets and related disorders	3.23359e-05	0.170261	1	0.186005
WP4329	miRNAs involvement in the immune response in sepsis	1.68763e-09	0.169814	1	0.106005
WP2916	Interactome of polycomb repressive complex 2 (PRC2)	7.78217e-05	0.169723	1	0.0870567
WP2113	Type III interferon signaling	0.00254778	0.169255	1	0.103981
WP4830	GDNF/RET signaling axis	0.00169794	0.169249	1	-0.189057
WP4518	Gamma-glutamyl cycle for the biosynthesis and degradation of glutathione, including diseases	0.00281244	0.167568	1	-0.263615
WP3	Transcriptional activation by NRF2 in response to phytochemicals	1.9943e-05	0.167445	1	0.166047
WP2805	exRNA mechanism of action and biogenesis	0.00538193	0.166974	1	0.0899955
WP5021	SARS-CoV-2 Infection	1.04606e-18	0.166635	1	0.103058
MINERVA Coagulation pathway	MINERVA Coagulation pathway	2.21597e-40	0.166317	1	-0.20703
WP4210	Tryptophan catabolism leading to NAD+ production	2.77776e-05	0.166191	1	-0.221066
WP47	Hedgehog signaling pathway Netpath	0.00703081	0.165628	1	0.141046
WP4922	Mitochondrial complex IV assembly	1.1876e-10	0.164345	1	0.170034
WP2112	IL-17 signaling pathway	1.71261e-07	0.163621	1	0.0839655
WP4357	NRF2-ARE regulation	3.91565e-07	0.158846	1	0.124067
WP2290	RalA downstream regulated genes	0.000154744	0.1567	1	0.0870296
WP5109	Familial hyperlipidemia type 2	0.000254682	0.154985	1	-0.146028
WP2895	Differentiation of white and brown adipocyte	0.00601456	0.154079	1	0.174993
WP4921	Mitochondrial complex III assembly	9.72797e-05	0.15299	1	0.12801
WP4947	Nitric oxide metabolism in cystic fibrosis	0.00086479	0.1527	1	-0.126966
WP3529	Zinc homeostasis	0.000195	0.150971	1	0.150015
WP3613	Photodynamic therapy-induced unfolded protein response	1.60803e-05	0.150542	1	0.101035
WP111	Electron transport chain: OXPHOS system in mitochondria	1.52888e-23	0.150342	1	0.158972
WP4723	Omega-3 / omega-6 fatty acid synthesis	0.00528752	0.147636	1	0.11404
WP558	Complement and coagulation cascades	2.16406e-13	0.145519	1	-0.171003
WP5044	Kynurenine pathway and links to cell senescence	0.000553141	0.144794	1	-0.174059
WP3580	Methionine de novo and salvage pathway	4.50368e-06	0.144542	1	-0.182004
WP4873	Peroxiredoxin 2 induced ovarian failure	0.0379366	0.142629	1	-0.147917
WP4480	Altered glycosylation of MUC1 in tumor microenvironment	0.00760496	0.1386	1	0.0800026
WP4920	Mitochondrial complex II assembly	0.0104541	0.138281	1	0.170061
WP545	Complement activation	6.94655e-06	0.137237	1	-0.142967
WP623	Oxidative phosphorylation	1.2403e-12	0.135903	1	0.133026
WP516	Hypertrophy model	0.00637423	0.134742	1	0.114044
WP5020	SARS-CoV-1 Infection	1.35261e-09	0.133769	1	0.0849416
WP4222	Phosphodiesterases in neuronal function	1.56294e-05	0.133501	1	-0.13005
WP1455	Serotonin transporter activity	0.0139979	0.13252	1	0.145992
WP4844	Influence of laminopathies on Wnt signaling	3.25004e-05	0.128419	1	0.0939772
WP170	Nuclear receptors	0.00353868	0.128285	1	-0.142956
WP4224	Purine metabolism and related disorders	3.18863e-05	0.127763	1	-0.119956
WP5110	Familial hyperlipidemia type 3	0.00545689	0.127246	1	-0.111974
WP4558	Overview of interferons-mediated signaling pathway	0.00275856	0.126848	1	0.082988
WP411	mRNA processing	2.41011e-22	0.12375	1	0.0660433
WP4206	Hereditary leiomyomatosis and renal cell carcinoma pathway	0.000731557	0.120784	1	0.0930145
WP4157	GABA metabolism (aka GHB)	0.0316539	0.120532	1	-0.150943
WP3658	Wnt/beta-catenin signaling pathway in leukemia	0.00570843	0.12019	1	0.0779232
WP4142	Metabolism of spingolipids in ER and Golgi apparatus	0.00988091	0.119789	1	0.0919808
WP561	Heme biosynthesis	0.0138701	0.119518	1	-0.105996
WP4792	Purine metabolism	0.00267393	0.119083	1	-0.105001
WP4324	Mitochondrial complex I assembly model OXPHOS system	1.11372e-09	0.118908	1	0.114041
WP2374	Oncostatin M signaling pathway	1.08207e-09	0.118413	1	0.0749596
WP134	Pentose phosphate metabolism	0.023308	0.117793	1	-0.102961
WP4521	Glycosylation and related congenital defects	0.000811836	0.117741	1	0.0630208
WP4856	Intracellular trafficking proteins involved in CMT neuropathy	9.87533e-05	0.115373	1	0.0819507
WP5094	Orexin receptor pathway	1.64062e-09	0.11347	1	0.113919
WP2864	Apoptosis-related network due to altered Notch3 in ovarian cancer	2.30662e-06	0.112522	1	0.0820241
WP5112	Familial hyperlipidemia type 5	0.0172671	0.112133	1	-0.0870757
WP4724	Omega-9 fatty acid synthesis	0.0291043	0.111816	1	0.108011
WP4879	Overlap between signal transduction pathways contributing to LMNA laminopathies	1.77519e-06	0.111376	1	0.0879799
WP4301	Inhibition of exosome biogenesis and secretion by Manumycin A in CRPC cells	0.000627371	0.110714	1	0.0589317
WP2865	IL1 and megakaryocytes in obesity	0.00260724	0.11053	1	0.0990472
WP438	Non-homologous end joining	0.0388049	0.109386	1	0.0520424
MINERVA Electron Transport Chain disruption	MINERVA Electron Transport Chain disruption	2.4701e-28	0.109049	1	0.10803
WP272	Blood clotting cascade	0.00099117	0.108868	1	-0.140072
WP3630	NAD metabolism, sirtuins and aging	0.0217616	0.108062	1	0.089991
MINERVA Interferon lambda pathway	MINERVA Interferon lambda pathway	5.61099e-11	0.107008	1	0.0650533
WP2881	Estrogen receptor pathway	0.0252656	0.105369	1	0.140942
WP3611	Photodynamic therapy-induced AP-1 survival signaling.	3.78976e-05	0.105055	1	0.0750342
WP4718	Cholesterol metabolism with Bloch and Kandutsch-Russell pathways	3.48202e-05	0.104805	1	0.0729572
WP78	TCA cycle (aka Krebs or citric acid cycle)	0.00187423	0.10441	1	0.103049
WP129	Matrix metalloproteinases	0.00462761	0.103069	1	0.117012
WP5097	CCL18 signaling pathway	0.000232913	0.102116	1	0.102036
WP4742	Ketogenesis and ketolysis	0.0497667	0.101886	1	0.086935
WP4241	Type 2 papillary renal cell carcinoma	0.000699008	0.0998373	1	0.0820388
WP3614	Photodynamic therapy-induced HIF-1 survival signaling	0.000384372	0.0995558	1	0.0949584
WP734	Serotonin receptor 4/6/7 and NR3C signaling	0.0091532	0.0992989	1	-0.0579636
WP4880	Host-pathogen interaction of human coronaviruses - interferon induction	0.000163373	0.0992072	1	0.0600781
WP5101	Congenital generalized lipodystrophy (CGL)	0.00937616	0.0990564	1	0.0880361
WP3858	Toll-like receptor signaling related to MyD88	0.00136585	0.0990009	1	0.0519977
WP4726	Sphingolipid metabolism: integrated pathway	0.00634488	0.098495	1	0.078051
WP4725	Sphingolipid metabolism overview	0.00634488	0.098495	1	0.078051
WP3584	MECP2 and associated Rett syndrome	1.4221e-05	0.0983678	1	0.0760001
WP619	Type II interferon signaling (IFNG)	0.00132442	0.0979721	1	0.076951
MINERVA Endoplasmatic Reticulum stress	MINERVA Endoplasmatic Reticulum stress	1.07656e-17	0.0979437	1	0.0689747
WP4478	LTF danger signal response pathway	0.0325254	0.0979033	1	0.0560265
WP2011	SREBF and miR33 in cholesterol and lipid homeostasis	0.0265956	0.0978191	1	0.0790124
MINERVA JNK pathway	MINERVA JNK pathway	0.00167178	0.0977486	1	0.0620189
WP4300	Extracellular vesicles in the crosstalk of cardiac cells	0.0137063	0.0967632	1	0.106941
WP1422	Sphingolipid pathway	0.00239136	0.0963238	1	0.077963
WP4571	Urea cycle and related diseases	0.0376767	0.0952771	1	0.0580813
WP4629	Aerobic glycolysis	0.0169823	0.0946632	1	-0.0910599
WP2817	Mammary gland development pathway - Pregnancy and lactation (Stage 3 of 4)	0.00766704	0.0944541	1	0.102022
WP4522	Metabolic pathway of LDL, HDL and TG, including diseases	0.0124428	0.0942714	1	-0.0959611
WP4969	RAS and bradykinin pathways in COVID-19	0.00270612	0.0927401	1	-0.108939
WP430	Statin inhibition of cholesterol production	0.00223527	0.0927261	1	-0.0820441
WP410	Exercise-induced circadian regulation	0.000402454	0.0922921	1	0.0760155
WP3612	Photodynamic therapy-induced NFE2L2 (NRF2) survival signaling	0.00301535	0.0922468	1	0.109996
WP4396	Nonalcoholic fatty liver disease	2.87917e-12	0.0906338	1	0.0859821
MINERVA Nsp4 and Nsp6 protein interactions	MINERVA Nsp4 and Nsp6 protein interactions	2.27074e-07	0.0903442	1	0.0999863
WP368	Mitochondrial long chain fatty acid beta-oxidation	0.00708802	0.0897106	1	0.0899482
WP4923	Autophagy	0.000827099	0.0892032	1	0.0489416
WP3851	TLR4 signaling and tolerance	0.00611604	0.0875776	1	0.0439839
WP554	ACE inhibitor pathway	0.0401072	0.0871415	1	-0.11205
WP4816	TGF-beta receptor signaling in skeletal dysplasias	0.000336509	0.0871148	1	0.0749457
WP615	Senescence and autophagy in cancer	2.00785e-07	0.0859541	1	0.0660596
WP2018	RANKL/RANK signaling pathway	2.68757e-05	0.0857367	1	0.0540785
WP2447	Amyotrophic lateral sclerosis (ALS)	0.000485094	0.0854007	1	-0.0699801
WP3869	Cannabinoid receptor signaling	0.00798405	0.0853103	1	-0.071044
WP4320	Effect of progerin on genes involved in Hutchinson-Gilford progeria syndrome	0.00776619	0.0828299	1	0.0589757
WP197	Cholesterol biosynthesis pathway	0.0239497	0.082181	1	0.048015
WP560	TGF-beta receptor signaling	0.00106698	0.0817564	1	0.0669383
WP4786	Type I collagen synthesis in the context of osteogenesis imperfecta	0.00907792	0.081182	1	0.0659261
WP466	DNA replication	0.00382668	0.0811248	1	0.0569271
WP405	Eukaryotic transcription initiation	0.000607624	0.0808043	1	0.0469477
WP4721	Eicosanoid metabolism via lipooxygenases (LOX)	0.0229141	0.0806361	1	-0.0960446
WP4288	MTHFR deficiency	0.0211944	0.0791887	1	-0.071958
WP2533	Glycerophospholipid biosynthetic pathway	0.0071085	0.0788306	1	0.0659781
WP61	Notch signaling pathway (Netpath)	0.000573065	0.0788265	1	0.0489757
WP1528	Physiological and pathological hypertrophy of the heart	0.0153059	0.0779885	1	-0.0499251
WP1471	Target of rapamycin (TOR) signaling	0.00212262	0.0777182	1	0.0510083
WP4482	Vitamin D in inflammatory diseases	0.0233047	0.0773568	1	-0.0440487
WP1539	Angiogenesis	0.0127921	0.0769779	1	0.0650456
WP2036	TNF-related weak inducer of apoptosis (TWEAK) signaling pathway	0.0020719	0.0765888	1	0.0400079
WP2878	PPAR-alpha pathway	0.0154484	0.0758296	1	-0.0880539
WP400	p38 MAPK signaling pathway	0.00560286	0.0753683	1	0.0420307
WP3981	miRNA regulation of prostate cancer signaling pathways	0.00752063	0.0753316	1	-0.0390381
MINERVA HMOX1 pathway	MINERVA HMOX1 pathway	6.39957e-08	0.0738784	1	-0.0679284
WP262	Ebstein-Barr virus LMP1 signaling	0.0325802	0.0733974	1	0.0370092
WP2431	Spinal cord injury	8.75786e-05	0.0729935	1	0.0790447
WP4719	Eicosanoid metabolism via cyclooxygenases (COX)	0.0199031	0.0728656	1	-0.0789487
WP3844	PI3K-AKT-mTOR signaling pathway and therapeutic opportunities	0.00663164	0.0728184	1	0.0429855
WP1946	Cori cycle	0.0471833	0.070394	1	-0.06703
WP4217	Ebola virus pathway in host	2.26432e-07	0.0703159	1	0.0610458
WP5053	Development of ureteric collection system	0.0331322	0.0699783	1	-0.0900263
MINERVA Orf10 Cul2 pathway	MINERVA Orf10 Cul2 pathway	1.57157e-08	0.0694068	1	-0.041947
WP2636	Common pathways underlying drug addiction	0.0139808	0.0689143	1	-0.0530035
WP2203	Thymic stromal lymphopoietin (TSLP) signaling pathway	0.00389049	0.0685237	1	0.0429484
MINERVA Orf3a protein interactions	MINERVA Orf3a protein interactions	7.9582e-05	0.0673712	1	0.0430423
WP408	Oxidative stress response	0.0159499	0.0672342	1	0.083954
WP2369	Histone modifications	0.0233656	0.0668357	1	-0.0569322
WP2849	Hematopoietic stem cell differentiation	0.044195	0.065636	1	0.0649735
WP3865	Novel intracellular components of RIG-I-like receptor (RLR) pathway	0.00136297	0.0653962	1	0.0379857
WP4008	NO/cGMP/PKG mediated neuroprotection	0.0156142	0.0648526	1	-0.0620236
WP2446	Retinoblastoma gene in cancer	0.00150286	0.0644707	1	0.0480166
WP3624	Lung fibrosis	0.0182534	0.0639378	1	0.0849594
WP4336	ncRNAs involved in Wnt signaling in hepatocellular carcinoma	0.0190155	0.0626136	1	-0.0499991
WP5038	Mitochondrial immune response to SARS-CoV-2	0.0296213	0.0616474	1	0.0459556
WP716	Vitamin A and carotenoid metabolism	0.0279902	0.0615907	1	-0.0649227
WP4258	lncRNA in canonical Wnt signaling and colorectal cancer	0.014055	0.061112	1	-0.0460576
WP4871	Kisspeptin/kisspeptin receptor system in the ovary	0.0203044	0.061051	1	-0.0460436
WP2038	Microtubule cytoskeleton regulation	0.00895467	0.060902	1	0.042916
WP236	Adipogenesis	0.000799981	0.0596157	1	0.0589683
WP3594	Circadian rhythm genes	6.29697e-05	0.0591715	1	0.0460076
MINERVA Interferon 1 pathway	MINERVA Interferon 1 pathway	1.79226e-05	0.0582625	1	0.03801
WP2371	Parkinson's disease pathway	0.0302265	0.0575718	1	-0.045037
WP3940	One-carbon metabolism and related pathways	0.00766895	0.0573839	1	-0.069984
WP2880	Glucocorticoid receptor pathway	0.0238761	0.0566745	1	0.0539648
WP1449	Regulation of toll-like receptor signaling pathway	0.000380307	0.0561842	1	0.036976
WP2840	Hair follicle development: cytodifferentiation - part 3 of 3	0.021785	0.0561556	1	0.0510552
WP3680	Physico-chemical features and toxicity-associated pathways	0.00732019	0.0550672	1	-0.040942
MINERVA Nsp14 and metabolism	MINERVA Nsp14 and metabolism	0.000371102	0.0542429	1	-0.0549787
WP2877	Vitamin D receptor pathway	0.000297282	0.053971	1	0.0670589
WP465	Tryptophan metabolism	0.026339	0.0539362	1	-0.0719256
WP395	IL-4 signaling pathway	0.0143589	0.0538357	1	0.0360542
WP4136	Fibrin complement receptor 3 signaling pathway	0.0411481	0.0530281	1	0.0400167
MINERVA PAMP signalling	MINERVA PAMP signalling	5.39938e-05	0.0525879	1	0.0269498
MINERVA NLRP3 inflammasome activation	MINERVA NLRP3 inflammasome activation	0.00482673	0.0512775	1	-0.0430043
WP428	Wnt signaling	0.00762284	0.0507362	1	-0.0430358
WP2324	AGE/RAGE pathway	0.00563606	0.0503653	1	0.0370476
WP4963	p53 transcriptional gene network	0.0310896	0.0500577	1	0.0459933
WP2059	Alzheimer's disease and miRNA effects	1.43183e-06	0.0498767	1	0.0350207
WP4932	7q11.23 copy number variation syndrome	0.00129584	0.0497924	1	0.0450162
WP474	Endochondral ossification	0.0399406	0.048249	1	0.052965
WP4808	Endochondral ossification with skeletal dysplasias	0.0399406	0.048249	1	0.052965
WP183	Proteasome degradation	0.0107721	0.0472309	1	0.026008
WP534	Glycolysis and gluconeogenesis	0.0359928	0.044986	1	-0.0560329
WP5124	Alzheimer's disease	1.8006e-05	0.0447206	1	0.0319751
WP2380	Brain-derived neurotrophic factor (BDNF) signaling pathway	0.00104024	0.0440161	1	0.0319585
WP5055	Burn wound healing	0.0238199	0.0436974	1	0.0520594
WP4754	IL-18 signaling pathway	0.000127031	0.0425191	1	0.0400211
WP3888	VEGFA-VEGFR2 signaling pathway	9.674e-09	0.0422259	1	0.0320822
WP2037	Prolactin signaling pathway	0.0205053	0.04179	1	0.0260085
WP4659	Gastrin signaling pathway	0.00730686	0.0400245	1	0.026035
WP2034	Leptin signaling pathway	0.0206356	0.0399724	1	0.0259905
WP75	Toll-like receptor signaling pathway	0.0416114	0.0385379	1	0.0219934
WP1544	MicroRNAs in cardiomyocyte hypertrophy	0.0318537	0.0381441	1	-0.0259439
WP2355	Corticotropin-releasing hormone signaling pathway	0.0346653	0.0360558	1	0.0329784
WP2882	Nuclear receptors meta-pathway	0.00043449	0.0353307	1	0.0410641
WP4946	DNA repair pathways, full network	0.0361514	0.0339268	1	-0.0210028
WP1984	Integrated breast cancer pathway	0.014088	0.033681	1	0.0229432
WP4549	Fragile X syndrome	0.0307111	0.0319219	1	0.0220283
WP2884	NRF2 pathway	0.0301084	0.031762	1	0.0419794
WP3915	Angiopoietin-like protein 8 regulatory pathway	0.0292774	0.0309721	1	0.0209964
WP289	Myometrial relaxation and contraction pathways	0.0327825	0.0308317	1	-0.0320384
MINERVA Nsp9 protein interactions	MINERVA Nsp9 protein interactions	0.00250907	0.0282318	1	0.0209674
WP4352	Ciliary landscape	0.00588386	0.0281054	1	0.0199689
WP437	EGF/EGFR signaling pathway	0.036134	0.0248227	1	0.017964

## Sheet: ST5_liver
pathway	name	p_value	effec_size	magnitude	difference	COVID-19 specific pathways
WP438	Non-homologous end joining	6.86862e-14	0.558432	3	0.275968
WP5027	nsp1 from SARS-CoV-2 inhibits translation initiation in the host cell	4.38906e-29	0.510929	3	0.377057	y
WP477	Cytoplasmic ribosomal proteins	1.59547e-70	0.3595	2	0.375998
WP2942	DDX1 as a regulatory component of the Drosha microprocessor	1.8524e-06	0.355586	2	0.160074
WP4506	Tyrosine metabolism	0.000153346	0.345875	2	-1.21446
WP5089	Kinin-Kallikrein pathway	6.90631e-05	0.341466	2	-0.345973
WP4920	Mitochondrial complex II assembly	4.16423e-06	0.320812	2	0.417573
WP690	Polyol pathway	0.000558493	0.315332	2	-1.32237
WP107	Translation factors	4.40262e-30	0.304234	2	0.269056
WP4784	Proteoglycan biosynthesis	1.14666e-06	0.301181	2	0.351956
WP5037	Riboflavin and CoQ disorders	9.89536e-08	0.299329	1	0.261955
WP4586	Metabolism of alpha-linolenic acid	0.0025261	0.295132	1	0.335029
WP3875	ATR signaling	0.00562552	0.289166	1	0.222972
WP206	Fatty acid omega-oxidation	3.41473e-09	0.27957	1	-1.22993
WP411	mRNA processing	2.98665e-60	0.276358	1	0.182056
WP623	Oxidative phosphorylation	6.78471e-25	0.264372	1	0.169969
WP2805	exRNA mechanism of action and biogenesis	0.00132098	0.2624	1	0.198972
WP3630	NAD metabolism, sirtuins and aging	4.9548e-05	0.261458	1	0.270917
WP3633	Caffeine and theobromine metabolism	0.00436242	0.260531	1	-1.05802
WP4324	Mitochondrial complex I assembly model OXPHOS system	5.92222e-22	0.253886	1	0.178964
WP688	Catalytic cycle of mammalian flavin-containing monooxygenases (FMOs)	0.00420461	0.248447	1	-1.0976
WP4688	Serine metabolism	0.000373849	0.247393	1	-0.574137
WP186	Homologous recombination	0.00017327	0.242466	1	0.117001
MINERVA Electron Transport Chain disruption	MINERVA Electron Transport Chain disruption	4.40406e-77	0.242219	1	0.241048
WP4317	Mitochondrial fatty acid synthesis pathway	0.00309958	0.241686	1	0.246763
WP5031	Biotin metabolism, including IEMs	7.30836e-05	0.241423	1	0.248988
WP1742	TP53 network	0.00101299	0.23489	1	-0.204036
WP3658	Wnt/beta-catenin signaling pathway in leukemia	0.000160679	0.23322	1	0.170972
WP4661	Amino acid metabolism pathway excerpt: histidine catabolism extension	0.00211393	0.229236	1	-0.648037
WP691	Tamoxifen metabolism	4.89704e-08	0.229102	1	-0.966062
WP4873	Peroxiredoxin 2 induced ovarian failure	0.0197963	0.228906	1	-0.248937
WP2916	Interactome of polycomb repressive complex 2 (PRC2)	9.72662e-05	0.227735	1	0.146056
WP4720	Eicosanoid metabolism via cytochrome P450 monooxygenases (CYP) pathway	0.00232584	0.227103	1	-0.796053
WP111	Electron transport chain: OXPHOS system in mitochondria	6.25695e-30	0.225324	1	0.179991
WP4921	Mitochondrial complex III assembly	7.38644e-06	0.22275	1	0.149961
WP4479	Supression of HMGB1 mediated inflammation by THBD	0.00129694	0.222068	1	0.129047
WP4815	Glycosaminoglycan degradation	8.62346e-05	0.21618	1	0.207054
WP4292	Methionine metabolism leading to sulfur amino acids and related disorders	9.44726e-05	0.215953	1	-0.620991
WP2361	Gastric cancer network 1	0.00048783	0.213886	1	0.160042
WP78	TCA cycle (aka Krebs or citric acid cycle)	7.34087e-07	0.213715	1	0.245951
WP2485	NAD biosynthesis II (from tryptophan)	0.00117504	0.209531	1	-0.491771
WP4919	Neuroinflammation	0.000970769	0.208293	1	0.142022
WP5044	Kynurenine pathway and links to cell senescence	0.00033065	0.202641	1	-0.560007
WP405	Eukaryotic transcription initiation	6.15304e-10	0.201464	1	0.139051
WP3580	Methionine de novo and salvage pathway	1.70694e-06	0.200802	1	-0.304075
WP167	Eicosanoid synthesis	0.000100482	0.200612	1	0.190025
WP4518	Gamma-glutamyl cycle for the biosynthesis and degradation of glutathione, including diseases	0.00767474	0.198849	1	-0.442017
WP531	DNA mismatch repair	1.10312e-05	0.194862	1	0.129973
WP288	Nod-like receptor (NLR) signaling pathway	0.00523483	0.192779	1	0.127033
WP3963	Mevalonate pathway	0.00591879	0.191398	1	-0.383015
WP2826	Cocaine metabolism	0.0400202	0.187761	1	-0.533984
WP2911	miRNA targets in ECM and membrane receptors	4.60918e-06	0.187221	1	-0.153997
MINERVA Endoplasmatic Reticulum stress	MINERVA Endoplasmatic Reticulum stress	4.83302e-33	0.185814	1	0.220926
WP4788	Autosomal recessive osteopetrosis pathways	0.00566253	0.185777	1	0.131946
WP699	Aflatoxin B1 metabolism	0.0138087	0.183655	1	-0.676576
WP2865	IL1 and megakaryocytes in obesity	0.000276773	0.182062	1	0.239023
WP4925	Unfolded protein response	0.0072913	0.180586	1	0.174006
WP4583	Biomarkers for urea cycle disorders	0.000814651	0.180013	1	-0.488055
WP3413	NOTCH1 regulation of endothelial cell calcification	0.0205633	0.179903	1	0.167985
WP4562	Canonical NF-kB pathway	0.0099821	0.17789	1	0.0979266
WP4016	DNA IR-damage and cellular response via ATR	2.64843e-09	0.175672	1	0.122955
WP45	G1 to S cell cycle control	1.04983e-05	0.174063	1	0.157044
WP694	Arylamine metabolism	0.0210746	0.17206	1	-0.543998
WP2815	Mammary gland development pathway - Involution (Stage 4 of 4)	0.0210747	0.17206	1	0.261991
WP4922	Mitochondrial complex IV assembly	5.37161e-07	0.170833	1	0.203
WP466	DNA replication	4.39883e-05	0.167079	1	0.144957
WP4918	Cellular proteostasis	0.0251747	0.166997	1	0.10795
WP4153	Degradation pathway of sphingolipids, including diseases	0.0163133	0.16584	1	0.192038
WP678	Arachidonate epoxygenase / epoxide hydrolase	0.0290164	0.162864	1	-0.580543
WP3601	Lipid particles composition	0.0288284	0.157456	1	-0.218695
WP2291	Deregulation of Rab and Rab effector genes in bladder cancer	0.0192862	0.15608	1	0.157008
WP4792	Purine metabolism	0.00325605	0.155115	1	-0.172272
WP1455	Serotonin transporter activity	0.0331375	0.154681	1	0.178991
WP4961	STING pathway in Kawasaki-like disease and COVID-19	0.00111522	0.154374	1	0.104042
WP1602	Nicotine effect on dopaminergic neurons	0.0264095	0.153302	1	-0.134045
WP4269	Ethanol metabolism production of ROS by CYP2E1	0.0347475	0.152091	1	0.212986
WP3617	Photodynamic therapy-induced NF-kB survival signaling	0.00270391	0.151335	1	0.144088
WP4905	1q21.1 copy number variation syndrome	0.00121248	0.149441	1	0.161038
WP704	Methylation pathways	0.0312863	0.148697	1	-0.332983
WP2333	Trans-sulfuration pathway	0.0101486	0.148469	1	-0.304971
WP4946	DNA repair pathways, full network	6.12405e-11	0.147327	1	0.0999569
WP1541	Energy metabolism	1.795e-05	0.146429	1	0.135054
MINERVA Nsp4 and Nsp6 protein interactions	MINERVA Nsp4 and Nsp6 protein interactions	3.50639e-10	0.143123	1	0.145945
WP696	Benzo(a)pyrene metabolism	0.021031	0.141274	1	-0.404041
WP5114	Nucleotide excision repair in xeroderma pigmentosum	3.82241e-07	0.140238	1	0.0970169
WP4240	Regulation of sister chromatid separation at the metaphase-anaphase transition	0.0321031	0.138413	1	0.0659447
WP4753	Nucleotide excision repair	1.10106e-05	0.138269	1	0.0979924
WP4320	Effect of progerin on genes involved in Hutchinson-Gilford progeria syndrome	0.000952597	0.138167	1	0.0969588
WP2525	Trans-sulfuration and one-carbon metabolism	0.000225839	0.13746	1	-0.291045
WP697	Estrogen metabolism	0.00170419	0.135787	1	-0.454641
WP3287	Overview of nanoparticle effects	0.0214443	0.135115	1	0.123047
WP4932	7q11.23 copy number variation syndrome	1.76628e-10	0.134452	1	0.139977
WP4224	Purine metabolism and related disorders	0.0010102	0.134231	1	-0.16098
WP4571	Urea cycle and related diseases	0.0280315	0.133755	1	-0.348946
WP4758	Nephrotic syndrome	0.000371611	0.13148	1	0.138983
WP268	Notch signaling	0.00362852	0.126844	1	0.111078
WP4504	Cysteine and methionine catabolism	0.00744329	0.126608	1	-0.301981
MINERVA Nsp9 protein interactions	MINERVA Nsp9 protein interactions	1.25512e-23	0.12631	1	0.129
WP5038	Mitochondrial immune response to SARS-CoV-2	0.00100322	0.125883	1	0.13201
WP368	Mitochondrial long chain fatty acid beta-oxidation	0.00459341	0.125519	1	0.226964
WP453	Inflammatory response pathway	0.0268784	0.12455	1	-0.0650337
WP4206	Hereditary leiomyomatosis and renal cell carcinoma pathway	0.0113267	0.123596	1	0.16902
MINERVA JNK pathway	MINERVA JNK pathway	0.00609476	0.123416	1	0.0950266
WP5066	FOXA2 pathway	0.00550497	0.122695	1	-0.318043
WP5121	Sphingolipid metabolism in senescence	0.00474417	0.121876	1	0.126025
WP4136	Fibrin complement receptor 3 signaling pathway	0.000501499	0.120435	1	0.115974
WP4963	p53 transcriptional gene network	0.000105322	0.120082	1	0.134954
WP4204	Tumor suppressor activity of SMARCB1	0.00867839	0.118098	1	0.0730162
WP4863	Host-pathogen interaction of human coronaviruses - autophagy	0.0186791	0.117037	1	0.0640304
WP3644	NAD+ metabolism	0.0358042	0.11577	1	0.148954
WP4396	Nonalcoholic fatty liver disease	5.77122e-12	0.11551	1	0.109946
WP4721	Eicosanoid metabolism via lipooxygenases (LOX)	0.0114575	0.115425	1	-0.316016
WP4357	NRF2-ARE regulation	0.00878979	0.114258	1	0.128994
WP2363	Gastric cancer network 2	0.01615	0.111935	1	0.120989
WP4210	Tryptophan catabolism leading to NAD+ production	0.0276912	0.111512	1	-0.268964
WP4312	Rett syndrome causing genes	0.00581912	0.110857	1	0.0740307
WP2359	Parkin-ubiquitin proteasomal system pathway	7.83091e-06	0.109117	1	0.0959838
WP4532	Intraflagellar transport proteins binding to dynein	0.0252372	0.108699	1	0.0669307
WP4950	16p11.2 distal deletion syndrome	0.0136824	0.108449	1	0.0990455
WP384	Apoptosis modulation by HSP70	0.0271618	0.108209	1	0.103082
WP545	Complement activation	0.00820508	0.106521	1	-0.111985
WP2509	Nanoparticle triggered autophagic cell death	0.0360494	0.106456	1	0.0779896
WP3982	miRNA regulation of p53 pathway in prostate cancer	0.0452859	0.105695	1	0.0940181
MINERVA Orf10 Cul2 pathway	MINERVA Orf10 Cul2 pathway	7.16478e-10	0.104916	1	-0.0529613
WP314	Fas ligand pathway and stress induction of heat shock proteins	0.000968387	0.104398	1	0.0860299
WP3859	TGF-beta signaling in thyroid cells for epithelial-mesenchymal transition	0.0343525	0.10327	1	-0.0959447
MINERVA Pyrimidine deprivation	MINERVA Pyrimidine deprivation	0.000287562	0.102857	1	0.0810791
WP4564	Neural crest cell migration during development	0.0133787	0.102193	1	0.0999735
WP2446	Retinoblastoma gene in cancer	0.000256007	0.101524	1	0.0799697
WP179	Cell cycle	8.4363e-05	0.10006	1	0.0770373
WP4673	Male infertility	1.32691e-05	0.0998209	1	0.123953
WP1533	Vitamin B12 metabolism	0.000651521	0.0984183	1	0.184995
WP176	Folate metabolism	0.000181824	0.0957879	1	0.178016
WP1530	miRNA regulation of DNA damage response	0.00264832	0.0952964	1	0.0810639
WP241	One-carbon metabolism	0.0106838	0.0951484	1	-0.181974
WP3869	Cannabinoid receptor signaling	0.0222	0.0949725	1	-0.111995
WP61	Notch signaling pathway (Netpath)	0.00491325	0.0947667	1	0.0950045
WP3611	Photodynamic therapy-induced AP-1 survival signaling.	0.0105025	0.0945852	1	0.104991
WP4352	Ciliary landscape	2.26561e-10	0.0941262	1	0.0869833
WP4655	Cytosolic DNA-sensing pathway	0.00164233	0.0939925	1	0.0759593
WP2036	TNF-related weak inducer of apoptosis (TWEAK) signaling pathway	0.00603237	0.0935899	1	0.0720309
WP707	DNA damage response	0.0039675	0.0927387	1	0.0770369
WP4262	Breast cancer pathway	0.000193999	0.0926783	1	0.0860072
WP5036	Angiotensin II receptor type 1 pathway	0.0290741	0.0924886	1	-0.117984
WP4561	Cell migration and invasion through p75NTR	0.0493807	0.0924605	1	0.0959578
WP4225	Pyrimidine metabolism and related diseases	0.0469404	0.0923564	1	-0.185011
WP3612	Photodynamic therapy-induced NFE2L2 (NRF2) survival signaling	0.0339315	0.0915381	1	0.184994
WP4521	Glycosylation and related congenital defects	0.0421793	0.0903391	1	0.0859607
WP4752	Base excision repair	0.0366577	0.089935	1	0.0689846
WP615	Senescence and autophagy in cancer	9.02706e-05	0.0897077	1	0.0890003
WP3286	Copper homeostasis	0.00631759	0.0889329	1	0.11398
WP236	Adipogenesis	0.000365591	0.0886807	1	0.107034
WP15	Selenium micronutrient network	5.06391e-05	0.0884794	1	0.142058
WP4565	Neural crest cell migration in cancer	0.0260178	0.0875891	1	0.0859924
WP2507	Nanomaterial induced apoptosis	0.0495313	0.0875004	1	0.0979915
WP4022	Pyrimidine metabolism	0.000237942	0.0872029	1	0.0909678
WP698	Glucuronidation	0.0436484	0.0870746	1	-0.272006
WP4923	Autophagy	0.0168137	0.0866724	1	0.0690188
WP4656	Joubert syndrome	0.0187786	0.085871	1	0.0610792
WP4496	Signal transduction through IL1R	0.0311952	0.0855127	1	0.0820122
WP3865	Novel intracellular components of RIG-I-like receptor (RLR) pathway	0.00328943	0.0844325	1	0.0649422
WP3614	Photodynamic therapy-induced HIF-1 survival signaling	0.0304353	0.0843222	1	0.118014
WP49	IL-2 signaling pathway	0.0148389	0.08357	1	0.0789645
WP5094	Orexin receptor pathway	0.00227244	0.0832553	1	0.103985
WP5021	SARS-CoV-2 Infection	0.00172011	0.0826382	1	0.0879835
MINERVA Renin-angiotensin pathway	MINERVA Renin-angiotensin pathway	0.0164	0.0824185	1	-0.110027
WP4216	Chromosomal and microsatellite instability in colorectal cancer	0.00335429	0.0817029	1	0.0689716
WP3888	VEGFA-VEGFR2 signaling pathway	2.05111e-15	0.0810783	1	0.0830109
WP4844	Influence of laminopathies on Wnt signaling	0.0425462	0.0810718	1	0.0789575
WP4879	Overlap between signal transduction pathways contributing to LMNA laminopathies	0.0109985	0.0809409	1	0.0790907
WP4877	Host-pathogen interaction of human coronaviruses - MAPK signaling	0.0378242	0.0803619	1	0.073021
WP127	IL-5 signaling pathway	0.0165422	0.0795874	1	0.0779524
WP465	Tryptophan metabolism	0.0115145	0.0792733	1	-0.197018
WP3594	Circadian rhythm genes	0.000158129	0.0769895	1	0.0740252
WP2267	Synaptic vesicle pathway	0.048296	0.0768189	1	0.0650143
WP4239	Epithelial to mesenchymal transition in colorectal cancer	0.000965152	0.0744757	1	0.0760191
WP4906	3q29 copy number variation syndrome	0.0271289	0.0742405	1	0.0620484
WP4674	Head and neck squamous cell carcinoma	0.00445472	0.0742052	1	0.0659754
WP3850	Factors and pathways affecting insulin-like growth factor (IGF1)-Akt signaling	0.0450295	0.072906	1	0.0569955
WP560	TGF-beta receptor signaling	0.0420111	0.0723067	1	0.0729944
WP2864	Apoptosis-related network due to altered Notch3 in ovarian cancer	0.0284706	0.0709326	1	0.0789371
WP143	Fatty acid beta-oxidation	0.0369321	0.070342	1	0.135021
WP2380	Brain-derived neurotrophic factor (BDNF) signaling pathway	0.000179909	0.0702374	1	0.0699774
WP4313	Ferroptosis	0.0365016	0.0691412	1	0.0979822
WP1471	Target of rapamycin (TOR) signaling	0.0481825	0.0672224	1	0.0600117
WP4577	Neurodegeneration with brain iron accumulation (NBIA) subtypes pathway	0.031514	0.0671097	1	0.0650071
WP1984	Integrated breast cancer pathway	0.000521531	0.0661363	1	0.060958
WP3584	MECP2 and associated Rett syndrome	0.0333261	0.0657422	1	0.0619893
WP3863	T-cell antigen receptor (TCR) pathway during Staphylococcus aureus infection	0.0467402	0.0620888	1	0.0479915
WP3915	Angiopoietin-like protein 8 regulatory pathway	0.00133982	0.0620595	1	0.0669607
WP536	Calcium regulation in cardiac cells	0.00736637	0.0615289	1	-0.0570013
WP2324	AGE/RAGE pathway	0.0149396	0.061135	1	0.0609599
MINERVA Interferon lambda pathway	MINERVA Interferon lambda pathway	0.00825801	0.0601715	1	-0.0449721
WP2018	RANKL/RANK signaling pathway	0.0374971	0.0594403	1	0.0540471
WP4659	Gastrin signaling pathway	0.00522985	0.0589511	1	0.0530127
MINERVA Kynurenine synthesis pathway	MINERVA Kynurenine synthesis pathway	0.0491646	0.0580876	1	0.0849465
WP2118	Arrhythmogenic right ventricular cardiomyopathy	0.0465072	0.0574474	1	0.0550002
WP1449	Regulation of toll-like receptor signaling pathway	0.0115973	0.0557914	1	0.0510445
WP702	Metapathway biotransformation Phase I and II	0.00185901	0.0557209	1	-0.162997
WP4223	Ras signaling	0.00340208	0.0551542	1	0.0500027
MINERVA Orf3a protein interactions	MINERVA Orf3a protein interactions	0.0207703	0.054514	1	0.0519705
WP4754	IL-18 signaling pathway	0.000473366	0.0543379	1	0.0689564
WP4263	Pancreatic adenocarcinoma pathway	0.0286123	0.0533073	1	0.0480327
MINERVA Nsp14 and metabolism	MINERVA Nsp14 and metabolism	0.00990348	0.0529691	1	-0.0710181
WP289	Myometrial relaxation and contraction pathways	0.0155508	0.0507453	1	-0.048043
WP481	Insulin signaling	0.00481303	0.0496684	1	0.0480011
WP1772	Apoptosis modulation and signaling	0.0485754	0.0489284	1	0.0550392
MINERVA Coagulation pathway	MINERVA Coagulation pathway	0.00416702	0.0486476	1	-0.0570171
WP366	TGF-beta signaling pathway	0.0155323	0.0482698	1	0.0449851
WP5115	Network map of SARS-CoV-2 signaling pathway	0.00480008	0.0461209	1	0.0559493
WP2059	Alzheimer's disease and miRNA effects	0.00148799	0.0456666	1	0.0470172
WP5124	Alzheimer's disease	0.00263189	0.0435041	1	0.0449938
WP2877	Vitamin D receptor pathway	0.0485698	0.0426869	1	0.0670137
WP4217	Ebola virus pathway in host	0.0231698	0.0417354	1	0.0440482
WP5087	Malignant pleural mesothelioma	0.00390205	0.039766	1	0.0419583

## Sheet: ST6_spleen
pathway	name	p_value	effec_size	magnitude	difference	COVID-19 specific pathways
WP4920	Mitochondrial complex II assembly	1.92651e-07	0.477507	2	0.175999
WP4873	Peroxiredoxin 2 induced ovarian failure	4.28752e-06	0.442638	2	-0.867144
WP134	Pentose phosphate metabolism	2.31565e-09	0.435794	2	-0.50404
WP3963	Mevalonate pathway	1.91073e-08	0.412171	2	-0.249276
WP4918	Cellular proteostasis	3.45311e-08	0.406803	2	-0.313035
WP111	Electron transport chain: OXPHOS system in mitochondria	2.27346e-88	0.406211	2	0.164994
WP4792	Purine metabolism	2.30776e-13	0.383677	2	-0.440966
WP623	Oxidative phosphorylation	4.86791e-46	0.367419	2	0.151997
WP3413	NOTCH1 regulation of endothelial cell calcification	1.76357e-06	0.352399	2	0.463991
WP3601	Lipid particles composition	3.32296e-06	0.337426	2	-0.347941
WP4324	Mitochondrial complex I assembly model OXPHOS system	6.78889e-34	0.333788	2	0.151008
WP4921	Mitochondrial complex III assembly	9.4755e-11	0.327064	2	0.174029
WP4224	Purine metabolism and related disorders	1.11568e-15	0.323668	2	-0.370009
WP5089	Kinin-Kallikrein pathway	7.62085e-05	0.321026	2	-0.284066
WP5044	Kynurenine pathway and links to cell senescence	4.20012e-06	0.311707	2	-0.199977
MINERVA Orf10 Cul2 pathway	MINERVA Orf10 Cul2 pathway	3.14417e-63	0.310408	2	-0.274077	y
WP4860	Hijack of ubiquitination by SARS-CoV-2	3.04837e-05	0.306673	2	-0.329149	y
WP732	Serotonin receptor 2 and ELK-SRF/GATA4 signaling	1.02271e-07	0.290838	1	-0.224
WP78	TCA cycle (aka Krebs or citric acid cycle)	2.68377e-11	0.290808	1	0.116934
WP2291	Deregulation of Rab and Rab effector genes in bladder cancer	2.53568e-06	0.284821	1	-0.424004
WP4922	Mitochondrial complex IV assembly	6.51355e-13	0.276723	1	0.120936
WP4784	Proteoglycan biosynthesis	1.08009e-05	0.276711	1	0.229022
WP3943	Robo4 and VEGF signaling pathways crosstalk	0.00256831	0.276647	1	-0.290741
WP1742	TP53 network	0.000163302	0.276524	1	-0.405985
WP4153	Degradation pathway of sphingolipids, including diseases	8.09091e-05	0.270794	1	-0.226023
WP4482	Vitamin D in inflammatory diseases	9.11303e-10	0.26832	1	-0.252987
WP4553	FBXL10 enhancement of MAP/ERK signaling in diffuse large B-cell lymphoma	1.32958e-06	0.260352	1	-0.345986
WP561	Heme biosynthesis	0.000127496	0.258964	1	-0.216049
WP4884	Pathogenesis of SARS-CoV-2 mediated by nsp9-nsp10 complex	3.9009e-07	0.244129	1	-0.446966
WP2485	NAD biosynthesis II (from tryptophan)	0.000562568	0.243971	1	-0.189966
WP22	IL-9 signaling pathway	6.3975e-07	0.242098	1	-0.212975
WP3613	Photodynamic therapy-induced unfolded protein response	1.51067e-06	0.24142	1	0.213008
WP5033	Genes associated with the development of rheumatoid arthritis	0.000251862	0.239863	1	-0.315027
WP1941	Peroxisomal beta-oxidation of tetracosanoyl-CoA	0.00766874	0.239668	1	0.0400181
WP4876	Activation of NLRP3 inflammasome by SARS-CoV-2	0.00814332	0.237849	1	-0.38398
WP2828	Bladder cancer	2.07063e-10	0.237708	1	-0.291999
WP69	T-cell receptor (TCR) signaling pathway	1.57615e-26	0.236004	1	-0.278029
WP5049	Glycolysis in senescence	3.55968e-05	0.235996	1	-0.170942
WP1434	Osteopontin signaling	8.85294e-06	0.233247	1	-0.288994
WP4147	PTF1A related regulatory pathway	0.010471	0.232953	1	0.167017
WP3580	Methionine de novo and salvage pathway	5.45432e-08	0.229922	1	-0.28305
WP205	IL-7 signaling pathway	4.23294e-08	0.227787	1	-0.218033
WP4236	Krebs cycle disorders	0.000820391	0.227203	1	0.0630213
WP183	Proteasome degradation	4.43959e-21	0.225674	1	-0.198991
WP4947	Nitric oxide metabolism in cystic fibrosis	0.000486844	0.22427	1	-0.261958
WP2583	T cell receptor and co-stimulatory signaling	3.88228e-08	0.222907	1	-0.256954
WP4864	Host-pathogen interaction of human coronaviruses - apoptosis	3.12955e-06	0.221773	1	-0.269061
WP286	IL-3 signaling pathway	1.82224e-13	0.220652	1	-0.265042
WP2849	Hematopoietic stem cell differentiation	6.68654e-08	0.219526	1	-0.394982
MINERVA Electron Transport Chain disruption	MINERVA Electron Transport Chain disruption	1.40135e-56	0.219109	1	0.129052
WP5074	Kallmann syndrome	0.000633826	0.218344	1	-0.179982
WP4582	Cancer immunotherapy by CTLA4 blockade	0.000322497	0.216925	1	-0.269954
WP5122	Prostaglandin and leukotriene metabolism in senescence	1.12262e-06	0.216889	1	-0.32293
WP3934	Leptin and adiponectin	0.00723283	0.215883	1	0.160039
WP5098	T-cell activation SARS-CoV-2	3.90348e-18	0.215564	1	-0.214057
WP734	Serotonin receptor 4/6/7 and NR3C signaling	2.91974e-05	0.215002	1	-0.196058
WP5109	Familial hyperlipidemia type 2	0.00037705	0.21407	1	-0.28394
WP4562	Canonical NF-kB pathway	0.000846191	0.213702	1	-0.188345
WP4210	Tryptophan catabolism leading to NAD+ production	9.86926e-05	0.21309	1	-0.204951
WP3863	T-cell antigen receptor (TCR) pathway during Staphylococcus aureus infection	4.1714e-14	0.211268	1	-0.238953
WP4518	Gamma-glutamyl cycle for the biosynthesis and degradation of glutathione, including diseases	0.00409198	0.21118	1	-0.275988
WP4767	FGFR3 signaling in chondrocyte proliferation and terminal differentiation	5.86931e-05	0.210917	1	-0.200059
WP2203	Thymic stromal lymphopoietin (TSLP) signaling pathway	6.00093e-12	0.207055	1	-0.221024
WP3981	miRNA regulation of prostate cancer signaling pathways	1.35972e-07	0.205791	1	-0.199943
WP4928	MAPK pathway in congenital thyroid cancer	0.000503514	0.197624	1	-0.164933
WP5113	Antiviral and anti-inflammatory effects of Nrf2 on SARS-CoV-2 pathway	5.60288e-06	0.196698	1	-0.249019
MINERVA TGFbeta signalling	MINERVA TGFbeta signalling	8.58265e-09	0.195735	1	-0.227021
WP3872	Regulation of apoptosis by parathyroid hormone-related protein	0.000110029	0.195353	1	-0.230921
WP4815	Glycosaminoglycan degradation	0.000127279	0.19505	1	-0.216046
WP3414	Initiation of transcription and translation elongation at the HIV-1 LTR	3.42107e-08	0.194624	1	-0.166031
WP4585	Cancer immunotherapy by PD-1 blockade	2.39449e-05	0.194259	1	-0.276056
WP5072	Modulators of TCR signaling and T cell activation	2.06996e-13	0.192472	1	-0.255013
WP3645	NAD+ biosynthetic pathways	6.89535e-05	0.192393	1	-0.237002
WP581	EPO receptor signaling	2.74067e-06	0.190975	1	-0.189954
WP4871	Kisspeptin/kisspeptin receptor system in the ovary	5.25216e-08	0.190533	1	-0.204048
WP2113	Type III interferon signaling	0.0193881	0.189786	1	-0.144973
WP4524	Alternative pathway of fetal androgen synthesis	0.0177611	0.188731	1	0.0819953
WP4331	Neovascularisation processes	1.2321e-06	0.188667	1	-0.196968
WP3614	Photodynamic therapy-induced HIF-1 survival signaling	2.81677e-06	0.187961	1	-0.220996
WP49	IL-2 signaling pathway	1.67884e-08	0.187144	1	-0.188031
WP4389	Bile acids synthesis and enterohepatic circulation	0.0383438	0.186221	1	-0.226072
WP422	MAPK cascade	5.77844e-08	0.185554	1	-0.175066
WP2332	Interleukin-11 signaling pathway	6.70681e-09	0.183816	1	-0.170967
MINERVA Nsp14 and metabolism	MINERVA Nsp14 and metabolism	8.33678e-20	0.183575	1	-0.224042
WP2447	Amyotrophic lateral sclerosis (ALS)	5.78473e-08	0.183414	1	-0.283038
WP1946	Cori cycle	8.50693e-05	0.18284	1	-0.193077
WP3676	BDNF-TrkB signaling	9.30992e-07	0.182831	1	-0.15895
WP195	IL-1 signaling pathway	1.1489e-11	0.182292	1	-0.17604
WP4584	Biomarkers for pyrimidine metabolism disorders	0.000342356	0.182053	1	-0.178947
WP4225	Pyrimidine metabolism and related diseases	0.000191764	0.182007	1	-0.184078
WP313	Hepatocyte growth factor receptor signaling	8.39694e-08	0.181462	1	-0.183004
WP4655	Cytosolic DNA-sensing pathway	7.49532e-11	0.180707	1	-0.174054
WP3879	4-hydroxytamoxifen, Dexamethasone, and Retinoic Acids Regulation of p27 Expression	7.67119e-05	0.180135	1	-0.163943
MINERVA NLRP3 inflammasome activation	MINERVA NLRP3 inflammasome activation	9.79101e-13	0.179918	1	-0.30699
WP585	Interferon type I signaling pathways	1.26172e-11	0.179171	1	-0.204065
WP368	Mitochondrial long chain fatty acid beta-oxidation	6.95865e-05	0.17808	1	0.0780567
MINERVA Apoptosis pathway	MINERVA Apoptosis pathway	4.03135e-09	0.177865	1	-0.259983
WP2815	Mammary gland development pathway - Involution (Stage 4 of 4)	0.0169335	0.176641	1	-0.251033
WP23	B cell receptor signaling pathway	4.21044e-19	0.175903	1	-0.234999
WP3656	Interleukin-1 induced activation of NF-kB	0.010951	0.175232	1	-0.153063
WP3869	Cannabinoid receptor signaling	0.00015547	0.17466	1	-0.18399
WP4329	miRNAs involvement in the immune response in sepsis	2.74117e-06	0.174646	1	-0.181984
WP4912	SARS coronavirus and innate immunity	0.00052031	0.174621	1	-0.146058
WP2637	Interleukin-1 (IL-1) structural pathway	8.14127e-09	0.174077	1	-0.157005
WP4255	Non-small cell lung cancer	2.88355e-11	0.172981	1	-0.193919
WP3300	Dual hijack model of Vif in HIV infection	0.0205812	0.172222	1	-0.217624
WP2037	Prolactin signaling pathway	5.81873e-13	0.17096	1	-0.179039
WP5092	Interactions of natural killer cells in pancreatic cancer	0.0048075	0.167655	1	-0.285994
WP4190	Mevalonate arm of cholesterol biosynthesis pathway	0.00139378	0.16708	1	-0.106985
WP5119	NIPBL role in DNA damage - Cornelia de Lange syndrome	0.0337752	0.165888	1	-0.199896
MINERVA Kynurenine synthesis pathway	MINERVA Kynurenine synthesis pathway	9.15992e-08	0.165354	1	-0.290005
WP673	ErbB signaling pathway	3.83113e-12	0.16527	1	-0.159074
WP4566	Translation inhibitors in chronically activated PDGFRA cells	1.30663e-08	0.165086	1	-0.138985
WP4629	Aerobic glycolysis	0.00154213	0.164874	1	-0.159998
WP2881	Estrogen receptor pathway	0.0211869	0.164708	1	0.253915
WP4481	Resistin as a regulator of inflammation	9.59145e-06	0.164278	1	-0.167048
WP4949	16p11.2 proximal deletion syndrome	6.46493e-10	0.162993	1	-0.148048
WP395	IL-4 signaling pathway	5.19199e-08	0.158636	1	-0.163002
WP304	Kit receptor signaling pathway	3.8361e-09	0.15847	1	-0.184993
WP2035	Follicle stimulating hormone (FSH) signaling pathway	0.000131644	0.158358	1	-0.175947
WP3679	Cell-type dependent selectivity of CCK2R signaling	0.0276197	0.158233	1	-0.167034
WP2636	Common pathways underlying drug addiction	5.51742e-05	0.157453	1	-0.156037
WP4685	Melanoma	1.65031e-07	0.157343	1	-0.154979
MINERVA Interferon lambda pathway	MINERVA Interferon lambda pathway	1.25292e-12	0.156877	1	-0.131953
WP1422	Sphingolipid pathway	0.003412	0.156311	1	0.158041
WP554	ACE inhibitor pathway	0.0147506	0.155212	1	-0.28999
WP26	S1P receptor signal transduction	0.0006862	0.155138	1	-0.166965
WP4786	Type I collagen synthesis in the context of osteogenesis imperfecta	0.000558528	0.154968	1	0.136972
WP4666	Hepatitis B infection	1.91996e-16	0.152013	1	-0.153063
WP3933	Kennedy pathway from sphingolipids	0.0267235	0.151527	1	-0.173964
WP3853	ERK pathway in Huntington's disease	0.0124122	0.151089	1	-0.159037
WP4752	Base excision repair	0.000738553	0.150942	1	-0.138031
WP4495	IL-10 anti-inflammatory signaling pathway	0.0268382	0.150361	1	-0.19765
WP4205	MET in type 1 papillary renal cell carcinoma	2.14111e-08	0.150319	1	-0.147918
WP4747	Netrin-UNC5B signaling pathway	1.18581e-06	0.150211	1	-0.198021
WP545	Complement activation	0.00053357	0.150025	1	0.144004
WP262	Ebstein-Barr virus LMP1 signaling	0.000624227	0.149454	1	-0.143026
WP5104	Acquired partial lipodystrophy / Barraquer-Simons syndrome	0.0269216	0.149249	1	-0.215996
WP4863	Host-pathogen interaction of human coronaviruses - autophagy	0.00324873	0.149248	1	-0.105015
WP186	Homologous recombination	0.0218048	0.148122	1	-0.134039
WP4396	Nonalcoholic fatty liver disease	3.30396e-16	0.145144	1	0.125947
WP4705	Pathways of nucleic acid metabolism and innate immune sensing	0.0020019	0.144558	1	-0.151063
WP1971	Integrated cancer pathway	7.6271e-05	0.144069	1	-0.147918
WP4917	Proximal tubule transport	0.000278404	0.143679	1	0.163021
WP1604	Codeine and morphine metabolism	0.0213305	0.143653	1	-0.0139349
WP404	Nucleotide metabolism	0.00215291	0.143076	1	-0.141028
WP2359	Parkin-ubiquitin proteasomal system pathway	4.12927e-09	0.142461	1	-0.103973
WP3851	TLR4 signaling and tolerance	0.00100511	0.141552	1	-0.11892
WP4961	STING pathway in Kawasaki-like disease and COVID-19	0.0013126	0.141467	1	-0.128965
WP3303	RAC1/PAK1/p38/MMP2 pathway	2.25554e-08	0.140529	1	-0.149014
WP5102	Familial partial lipodystrophy (FPLD)	0.00450931	0.140457	1	-0.179995
WP75	Toll-like receptor signaling pathway	2.12337e-08	0.140438	1	-0.138049
WP2036	TNF-related weak inducer of apoptosis (TWEAK) signaling pathway	1.34803e-05	0.140323	1	-0.161932
WP254	Apoptosis	7.50229e-08	0.13972	1	-0.176006
MINERVA PAMP signalling	MINERVA PAMP signalling	6.39133e-16	0.139463	1	-0.124979
WP692	Sulfation biotransformation reaction	0.0398512	0.139275	1	-0.142999
WP12	Osteoclast signaling	0.0370046	0.138808	1	-0.172956
WP3651	Pathways affected in adenoid cystic carcinoma	6.30483e-06	0.138187	1	-0.132017
WP1528	Physiological and pathological hypertrophy of the heart	0.00211842	0.13731	1	-0.163999
WP4726	Sphingolipid metabolism: integrated pathway	0.0231744	0.136717	1	0.137058
WP4725	Sphingolipid metabolism overview	0.0231744	0.136717	1	0.137058
WP531	DNA mismatch repair	0.00269013	0.136569	1	-0.101089
WP2333	Trans-sulfuration pathway	0.0263333	0.1365	1	-0.0969813
WP127	IL-5 signaling pathway	2.89815e-05	0.136456	1	-0.131023
WP4760	PKC-gamma calcium signaling pathway in ataxia	0.0209184	0.136365	1	-0.154978
WP3929	Chemokine signaling pathway	2.57002e-13	0.136099	1	-0.165
WP4483	Relationship between inflammation, COX-2 and EGFR	0.00509576	0.136044	1	-0.137018
WP5116	SARS-CoV-2 B.1.1.7 variant antagonises innate immune activation	0.0492478	0.134499	1	-0.122924
WP2795	Cardiac hypertrophic response	3.6226e-06	0.134163	1	-0.136929
WP4969	RAS and bradykinin pathways in COVID-19	0.0030625	0.13366	1	-0.212905
WP4155	Endometrial cancer	1.16796e-05	0.133574	1	-0.131991
MINERVA Nsp4 and Nsp6 protein interactions	MINERVA Nsp4 and Nsp6 protein interactions	7.58264e-09	0.133533	1	0.115946
WP4022	Pyrimidine metabolism	3.95941e-08	0.132789	1	-0.121002
WP4756	Renin-angiotensin-aldosterone system (RAAS)	0.00139864	0.132787	1	-0.165947
WP2911	miRNA targets in ECM and membrane receptors	0.00131735	0.132141	1	0.171968
WP391	Mitochondrial gene expression	0.0158873	0.131982	1	-0.164053
WP4844	Influence of laminopathies on Wnt signaling	0.00392268	0.131665	1	0.109029
WP4478	LTF danger signal response pathway	0.0364193	0.128817	1	-0.155986
MINERVA Interferon 1 pathway	MINERVA Interferon 1 pathway	2.28075e-12	0.125811	1	-0.119047
WP3640	Imatinib and chronic myeloid leukemia	0.0249506	0.125769	1	0.181011
WP4838	Regucalcin in proximal tubule epithelial kidney cells	0.000877151	0.125585	1	-0.153976
WP4722	Glycerolipids and glycerophospholipids	0.0234896	0.12436	1	-0.164027
WP4204	Tumor suppressor activity of SMARCB1	0.00464331	0.123559	1	-0.0999507
WP3878	ATM signaling in development and disease	0.000163335	0.123226	1	-0.120963
WP2018	RANKL/RANK signaling pathway	4.42128e-06	0.123129	1	-0.136052
WP2032	Thyroid stimulating hormone (TSH) signaling pathway	4.88102e-06	0.122707	1	-0.11998
WP4141	PI3K/AKT/mTOR - VitD3 signaling	0.0143293	0.122314	1	-0.137993
WP4877	Host-pathogen interaction of human coronaviruses - MAPK signaling	0.00114085	0.121333	1	-0.119969
WP1544	MicroRNAs in cardiomyocyte hypertrophy	4.82133e-07	0.120804	1	-0.128937
WP4539	Synaptic signaling pathways associated with autism spectrum disorder	0.000295226	0.119334	1	-0.108991
WP3959	DNA IR-double strand breaks and cellular response via ATM	0.000272568	0.119302	1	-0.120009
WP4496	Signal transduction through IL1R	0.00265102	0.118536	1	-0.138019
WP4262	Breast cancer pathway	7.3818e-07	0.118219	1	-0.105008
WP3849	MAPK and NFkB signaling pathways inhibited by Yersinia YopJ	0.0327106	0.117239	1	-0.115006
WP143	Fatty acid beta-oxidation	0.000568295	0.116445	1	0.0640474
WP691	Tamoxifen metabolism	0.035846	0.11556	1	-0.0109446
WP4249	Hedgehog signaling pathway	0.0160054	0.115115	1	-0.155981
WP2865	IL1 and megakaryocytes in obesity	0.0168419	0.114224	1	-0.163014
WP5021	SARS-CoV-2 Infection	2.55466e-05	0.113535	1	0.110994
WP3858	Toll-like receptor signaling related to MyD88	0.00475085	0.113311	1	-0.104963
WP364	IL-6 signaling pathway	0.000229294	0.11306	1	-0.113938
MINERVA HMOX1 pathway	MINERVA HMOX1 pathway	2.38863e-10	0.113	1	-0.175033
WP4535	Envelope proteins and their potential roles in EDMD physiopathology	0.000494776	0.11267	1	-0.103991
WP4241	Type 2 papillary renal cell carcinoma	0.0103563	0.111795	1	-0.131053
WP4008	NO/cGMP/PKG mediated neuroprotection	0.00345707	0.111317	1	-0.171002
WP2361	Gastric cancer network 1	0.0494571	0.11073	1	-0.135058
WP1449	Regulation of toll-like receptor signaling pathway	2.63191e-07	0.110539	1	-0.115996
WP5117	Cohesin complex - Cornelia de Lange syndrome	0.00678707	0.110527	1	-0.0880707
WP1539	Angiogenesis	0.0114568	0.109532	1	-0.143924
WP524	G13 signaling pathway	0.00112959	0.108904	1	-0.146031
WP4874	CAMKK2 pathway	0.00143357	0.108268	1	-0.123002
WP4216	Chromosomal and microsatellite instability in colorectal cancer	0.00013307	0.107596	1	-0.109973
WP3865	Novel intracellular components of RIG-I-like receptor (RLR) pathway	8.80866e-05	0.107404	1	-0.106965
WP382	MAPK signaling pathway	3.39994e-11	0.107129	1	-0.119967
WP244	Alpha 6 beta 4 signaling pathway	0.00165912	0.106093	1	-0.145048
WP2643	Nanoparticle-mediated activation of receptor signaling	0.00495376	0.104949	1	-0.109059
WP231	TNF-alpha signaling pathway	1.25313e-06	0.103694	1	-0.115991
WP5114	Nucleotide excision repair in xeroderma pigmentosum	0.00027801	0.103605	1	-0.0859681
WP4753	Nucleotide excision repair	0.00172485	0.103103	1	-0.0769546
WP3612	Photodynamic therapy-induced NFE2L2 (NRF2) survival signaling	0.0229682	0.102015	1	-0.129063
WP4905	1q21.1 copy number variation syndrome	0.0409418	0.101846	1	0.0880371
WP3680	Physico-chemical features and toxicity-associated pathways	0.00022917	0.101261	1	-0.132043
WP2380	Brain-derived neurotrophic factor (BDNF) signaling pathway	2.20834e-08	0.100993	1	-0.10998
WP4868	Type I interferon induction and signaling during SARS-CoV-2 infection	0.0109034	0.100718	1	-0.0910247
WP536	Calcium regulation in cardiac cells	2.38329e-06	0.100177	1	-0.124974
WP185	Integrin-mediated cell adhesion	1.03105e-06	0.10002	1	-0.134006
WP3584	MECP2 and associated Rett syndrome	0.000891258	0.099781	1	0.119
WP707	DNA damage response	0.0020534	0.0992297	1	-0.108959
WP3995	Prion disease pathway	0.00673268	0.0986907	1	-0.11501
WP2516	ATM signaling pathway	0.0147536	0.0975438	1	-0.105024
WP4674	Head and neck squamous cell carcinoma	0.000232828	0.0974307	1	-0.0829449
WP4263	Pancreatic adenocarcinoma pathway	6.01042e-05	0.0968051	1	-0.102027
WP1530	miRNA regulation of DNA damage response	0.0022799	0.0966819	1	-0.106965
WP2034	Leptin signaling pathway	2.53742e-05	0.0966436	1	-0.109954
WP3844	PI3K-AKT-mTOR signaling pathway and therapeutic opportunities	0.00691373	0.0965922	1	-0.0959271
WP1433	Nucleotide-binding oligomerization domain (NOD) pathway	0.00733194	0.0954048	1	-0.124085
WP100	Glutathione metabolism	0.0353627	0.09421	1	-0.0960747
WP560	TGF-beta receptor signaling	0.00740275	0.0938172	1	-0.116005
WP4971	Phosphoinositides metabolism	0.00193165	0.0933606	1	-0.0989242
WP2261	Glioblastoma signaling pathways	0.000105734	0.0929729	1	-0.0930055
WP3617	Photodynamic therapy-induced NF-kB survival signaling	0.0487019	0.0927341	1	-0.12507
WP4880	Host-pathogen interaction of human coronaviruses - interferon induction	0.00961579	0.0914385	1	-0.0750528
WP400	p38 MAPK signaling pathway	0.0120035	0.0911874	1	-0.107982
WP3940	One-carbon metabolism and related pathways	0.0051251	0.0895536	1	-0.0810785
MINERVA Renin-angiotensin pathway	MINERVA Renin-angiotensin pathway	0.00990069	0.0895331	1	-0.0510524
WP3931	Embryonic stem cell pluripotency pathways	0.00185384	0.0893755	1	-0.0859406
WP4946	DNA repair pathways, full network	0.000144384	0.0880292	1	-0.0720121
WP1772	Apoptosis modulation and signaling	0.000366268	0.0877761	1	-0.11602
WP4561	Cell migration and invasion through p75NTR	0.045812	0.0870913	1	-0.114035
WP45	G1 to S cell cycle control	0.0200378	0.0864384	1	-0.078051
WP2526	PDGF pathway	0.00615271	0.0859078	1	-0.0899591
WP4564	Neural crest cell migration during development	0.0286704	0.0858282	1	-0.105002
WP4657	22q11.2 copy number variation syndrome	0.000249219	0.0856062	1	-0.0959951
WP5124	Alzheimer's disease	4.01131e-09	0.0854693	1	-0.0829953
WP4806	EGFR tyrosine kinase inhibitor resistance	0.000503991	0.0854065	1	-0.0780132
WP4298	Acute viral myocarditis	0.000431065	0.0853809	1	-0.130988
WP3915	Angiopoietin-like protein 8 regulatory pathway	9.53748e-06	0.08538	1	-0.0860586
WP4746	Thyroid hormones production and peripheral downstream signaling effects	0.00280703	0.0853423	1	-0.0779178
WP383	Striated muscle contraction pathway	0.00466684	0.0844275	1	0.0689586
WP500	Glycogen synthesis and degradation	0.00976241	0.0840658	1	-0.0849771
WP2059	Alzheimer's disease and miRNA effects	9.30238e-09	0.0830488	1	-0.0809214
WP179	Cell cycle	0.000803089	0.0826656	1	-0.0690086
WP4816	TGF-beta receptor signaling in skeletal dysplasias	0.0163481	0.0825547	1	-0.106997
WP3945	TYROBP causal network in microglia	0.00506392	0.0821582	1	-0.140039
MINERVA Pyrimidine deprivation	MINERVA Pyrimidine deprivation	0.00372666	0.0811029	1	-0.0829762
WP4659	Gastrin signaling pathway	6.63062e-05	0.0803972	1	-0.09104
WP5020	SARS-CoV-1 Infection	0.00940122	0.0794733	1	0.0750446
WP2853	Endoderm differentiation	0.00106267	0.0794627	1	-0.0829576
MINERVA Orf3a protein interactions	MINERVA Orf3a protein interactions	0.000882105	0.0784967	1	-0.0750554
MINERVA E protein interactions	MINERVA E protein interactions	0.0233378	0.0784875	1	-0.139965
WP4565	Neural crest cell migration in cancer	0.0372671	0.078119	1	-0.0949308
WP2272	Pathogenic Escherichia coli infection	0.00414406	0.0765977	1	-0.108917
WP619	Type II interferon signaling (IFNG)	0.0483014	0.0761837	1	-0.0939302
WP51	Regulation of actin cytoskeleton	5.75444e-05	0.0753915	1	-0.103026
WP35	G protein signaling pathways	0.00223295	0.0751545	1	-0.0769489
WP481	Insulin signaling	8.76792e-06	0.075079	1	-0.0769538
WP4290	Metabolic reprogramming in colon cancer	0.00780946	0.0747375	1	-0.0799505
WP437	EGF/EGFR signaling pathway	3.01964e-06	0.0741376	1	-0.0839612
WP2586	Aryl hydrocarbon receptor Netpath	0.0445874	0.0734944	1	-0.0730402
WP4658	Small cell lung cancer	0.00258775	0.0717569	1	-0.0949739
WP289	Myometrial relaxation and contraction pathways	0.000319612	0.0713386	1	-0.100933
WP2355	Corticotropin-releasing hormone signaling pathway	0.00225436	0.0710936	1	-0.102031
WP534	Glycolysis and gluconeogenesis	0.0149048	0.0706696	1	-0.0649642
WP363	Wnt signaling pathway	0.0328798	0.0704217	1	-0.0700719
WP477	Cytoplasmic ribosomal proteins	0.000433307	0.0698226	1	0.0460131
WP428	Wnt signaling	0.0120333	0.0697567	1	-0.0759766
WP4223	Ras signaling	0.000115038	0.0688439	1	-0.0779519
WP4673	Male infertility	0.00319493	0.0682538	1	-0.0899336
WP2038	Microtubule cytoskeleton regulation	0.02567	0.0674286	1	-0.0670498
WP314	Fas ligand pathway and stress induction of heat shock proteins	0.0346675	0.0657539	1	-0.0830926
WP1984	Integrated breast cancer pathway	0.000773579	0.0649326	1	-0.0680291
WP4321	Thermogenesis	0.00538766	0.0648071	1	-0.0679683
WP710	DNA damage response (only ATM dependent)	0.00532405	0.0642895	1	-0.0740157
WP2446	Retinoblastoma gene in cancer	0.0148582	0.0642805	1	-0.0650538
MINERVA Coagulation pathway	MINERVA Coagulation pathway	0.000210464	0.0631798	1	0.0799279
WP4549	Fragile X syndrome	0.0031262	0.0605224	1	-0.0620257
WP4341	Non-genomic actions of 1,25 dihydroxyvitamin D3	0.0299144	0.057824	1	-0.0670421
WP1403	AMP-activated protein kinase (AMPK) signaling	0.0481287	0.0566746	1	-0.0649441
WP4352	Ciliary landscape	0.000159694	0.0564704	1	-0.0530469
WP366	TGF-beta signaling pathway	0.00332914	0.0562775	1	-0.0650166
MINERVA Endoplasmatic Reticulum stress	MINERVA Endoplasmatic Reticulum stress	0.000355149	0.0551073	1	0.0559972
WP2324	AGE/RAGE pathway	0.0233997	0.0548032	1	-0.0699756
WP1982	Sterol regulatory element-binding proteins (SREBP) signaling	0.039482	0.0547611	1	-0.0570674
WP4018	Clear cell renal cell carcinoma pathways	0.0152718	0.0543129	1	-0.0649811
WP5115	Network map of SARS-CoV-2 signaling pathway	0.000714519	0.0526946	1	-0.0739053
WP2877	Vitamin D receptor pathway	0.0293667	0.048763	1	-0.0789416
WP4239	Epithelial to mesenchymal transition in colorectal cancer	0.0280399	0.0483888	1	-0.0570712
WP411	mRNA processing	0.00443297	0.0473544	1	0.0340514
WP5087	Malignant pleural mesothelioma	0.00234536	0.0399	1	-0.0499921
WP4754	IL-18 signaling pathway	0.010437	0.0383869	1	-0.0529617
WP3932	Focal adhesion: PI3K-Akt-mTOR-signaling pathway	0.0309982	0.0314915	1	-0.0409743

## Sheet: ST7_testi
pathway	name	p_value	effec_size	magnitude	difference	COVID-19 specific pathways
WP3963	Mevalonate pathway	9.97498e-08	0.637422	3	-0.432044
WP197	Cholesterol biosynthesis pathway	1.47316e-12	0.579925	3	-0.619945
WP4804	Cholesterol biosynthesis with skeletal dysplasias	0.000420091	0.413456	2	-0.707
WP4190	Mevalonate arm of cholesterol biosynthesis pathway	7.57314e-05	0.36151	2	-0.444007
WP545	Complement activation	6.88281e-06	0.326363	2	-0.217026
WP496	Steroid biosynthesis	0.0276458	0.312821	2	-0.78303
WP4718	Cholesterol metabolism with Bloch and Kandutsch-Russell pathways	1.32489e-08	0.304223	2	-0.387002
WP558	Complement and coagulation cascades	4.63756e-10	0.297064	1	-0.220979
MINERVA Coagulation pathway	MINERVA Coagulation pathway	5.61923e-22	0.287941	1	-0.209015
WP4873	Peroxiredoxin 2 induced ovarian failure	0.0101927	0.287786	1	-0.495364
WP272	Blood clotting cascade	0.000280401	0.28733	1	-0.249944
WP4803	Ciliopathies	2.23427e-18	0.257985	1	-0.364995
WP5110	Familial hyperlipidemia type 3	0.0149725	0.256891	1	-0.227972
WP4524	Alternative pathway of fetal androgen synthesis	0.0119776	0.251625	1	-0.410683
WP4523	Classical pathway of steroidogenesis with glucocorticoid and mineralocorticoid metabolism	0.0243567	0.23775	1	-0.556057
WP4536	Genes related to primary cilium development (based on CRISPR)	5.03843e-10	0.233525	1	-0.34696
WP4532	Intraflagellar transport proteins binding to dynein	0.000175146	0.232765	1	-0.362931
MINERVA E protein interactions	MINERVA E protein interactions	0.000280087	0.225364	1	0.13792
WP2011	SREBF and miR33 in cholesterol and lipid homeostasis	0.014984	0.22232	1	-0.247037
WP430	Statin inhibition of cholesterol production	0.00580824	0.190427	1	-0.226017
WP1982	Sterol regulatory element-binding proteins (SREBP) signaling	9.1134e-06	0.189215	1	-0.187027
WP4197	Immune response to tuberculosis	0.0220574	0.187709	1	-0.159036
MINERVA Renin-angiotensin pathway	MINERVA Renin-angiotensin pathway	0.00200796	0.18465	1	-0.328038
WP466	DNA replication	0.00261143	0.165734	1	-0.198996
MINERVA JNK pathway	MINERVA JNK pathway	0.0225487	0.161377	1	0.136245
WP4868	Type I interferon induction and signaling during SARS-CoV-2 infection	0.0364961	0.155987	1	-0.104028
WP3941	Oxidative damage response	0.0106017	0.155574	1	-0.132064
WP5027	nsp1 from SARS-CoV-2 inhibits translation initiation in the host cell	0.0495332	0.155401	1	0.0800277
MINERVA Orf10 Cul2 pathway	MINERVA Orf10 Cul2 pathway	8.69031e-07	0.133885	1	-0.127048
WP45	G1 to S cell cycle control	0.0126943	0.131379	1	-0.17194
WP3584	MECP2 and associated Rett syndrome	0.0249256	0.11822	1	0.124018
MINERVA Interferon lambda pathway	MINERVA Interferon lambda pathway	0.00234393	0.115014	1	-0.0780283
WP2328	Allograft Rejection	0.0165324	0.111775	1	-0.122036
WP5090	Complement system in neuronal development and plasticity	0.00491703	0.104819	1	-0.0979678
WP4656	Joubert syndrome	0.0209512	0.102251	1	-0.119064
WP2446	Retinoblastoma gene in cancer	0.02342	0.0925396	1	-0.109035
MINERVA HMOX1 pathway	MINERVA HMOX1 pathway	0.00291714	0.0909923	1	-0.0939849
WP477	Cytoplasmic ribosomal proteins	0.0111802	0.0897024	1	0.0390355
MINERVA NLRP3 inflammasome activation	MINERVA NLRP3 inflammasome activation	0.0469794	0.0832154	1	-0.0480307
MINERVA Nsp4 and Nsp6 protein interactions	MINERVA Nsp4 and Nsp6 protein interactions	0.0473607	0.0830719	1	0.0640499
WP179	Cell cycle	0.0252572	0.0786211	1	-0.0959843
WP2806	Complement system	0.0405811	0.0785364	1	-0.0879518
MINERVA Interferon 1 pathway	MINERVA Interferon 1 pathway	0.0294328	0.0714117	1	-0.0580095
WP5115	Network map of SARS-CoV-2 signaling pathway	0.0299662	0.0614188	1	-0.06807
WP4352	Ciliary landscape	0.0166965	0.0549221	1	-0.0689973
WP3888	VEGFA-VEGFR2 signaling pathway	0.0243919	0.0387169	1	0.038016
