# Supplementary material for: Tissue-specific pathway activities: A retrospective analysis in COVID-19 patients
Source: Front Immunol. 2022 Sep 15;13:963357. doi: 10.3389/fimmu.2022.963357 (PMC9519890; doi:10.3389/fimmu.2022.963357)
Supplement: Supplementary file 2 [file DataSheet_2.xlsx]

## Sheet: Pathway actitivies in COVID-19 
ID	name	lung	spleen	liver	heart	kidney	testi	thyroid
WP4211	Transcriptional cascade regulating adipogenesis	0.492761	0.437171	0.397469	0.180398	0.317412	0.434473	0.412774
WP2874	Liver X receptor pathway	0.317903	0.095436	0.447429	0.0923143	0.128314	0.219501	0.405415
MINERVA Virus replication cycle	MINERVA Virus replication cycle	0.409374	0.350433	0.288221	0.201777	0.354481	0.25208	0.390648
WP4846	SARS-CoV-2 and COVID-19 pathway	0.149527	0.141173	0.288221	0.255496	0.354481	0.232132	0.390648
WP4142	Metabolism of spingolipids in ER and Golgi apparatus	0.390874	0.394305	0.37833	0.2604	0.341754	0.339826	0.387123
WP4815	Glycosaminoglycan degradation	0.403567	0.35386	0.374519	0.225633	0.335952	0.304921	0.374761
WP5065	SARS-CoV-2 altering angiogenesis via NRP1	0.188392	0.235517	0.265113	0.255496	0.336607	0.32644	0.374558
WP2879	Farnesoid X receptor pathway	0.0627198	0.0356234	0.488515	0.0905226	0.152909	0.0601918	0.371814
WP1424	Globo sphingolipid metabolism	0.333419	0.224609	0.484068	0.127855	0.298665	0.336598	0.370587
WP129	Matrix metalloproteinases	0.48382	0.372641	0.280151	0.29537	0.328547	0.37795	0.365889
WP4722	Glycerolipids and glycerophospholipids	0.347893	0.354929	0.334772	0.306809	0.339814	0.354147	0.359974
WP206	Fatty acid omega-oxidation	0.0973859	0.0411604	0.552765	0.0542904	0.135133	0.0423392	0.358785
WP3413	NOTCH1 regulation of endothelial cell calcification	0.426565	0.410347	0.32932	0.297316	0.351023	0.334473	0.358468
WP4153	Degradation pathway of sphingolipids, including diseases	0.476967	0.285901	0.374519	0.249687	0.334791	0.33967	0.357948
WP4462	Platelet-mediated interactions with vascular and circulating cells	0.471245	0.462697	0.240716	0.166694	0.304614	0.16948	0.357878
WP4970	Galanin receptor pathway	0.441993	0.412403	0.248191	0.247909	0.331159	0.334601	0.357068
WP3633	Caffeine and theobromine metabolism	0.0973859	NA	0.587626	0.0219285	0.0773038	0.125444	0.355188
WP4146	Macrophage markers	0.473321	0.532237	0.215737	0.147286	0.312165	0.208867	0.355183
WP229	Irinotecan pathway	0.0967015	0.0626704	0.507698	0.128671	0.278386	0.105169	0.352221
WP496	Steroid biosynthesis	0.244897	0.28258	0.415986	0.194684	0.21293	0.322881	0.351796
WP1422	Sphingolipid pathway	0.370081	0.380248	0.337666	0.292489	0.344912	0.350954	0.350807
WP4726	Sphingolipid metabolism: integrated pathway	0.357544	0.374155	0.343554	0.317668	0.329452	0.344353	0.350807
WP4725	Sphingolipid metabolism overview	0.357544	0.374155	0.343554	0.317668	0.329452	0.344353	0.350807
WP697	Estrogen metabolism	0.202506	0.165611	0.435491	0.110493	0.283988	0.11747	0.349403
WP4804	Cholesterol biosynthesis with skeletal dysplasias	0.283829	0.175375	0.445546	0.124762	0.237343	0.335538	0.348842
WP4724	Omega-9 fatty acid synthesis	0.346884	0.185074	0.394627	0.247288	0.286257	0.30408	0.347012
WP3891	Benzene metabolism	0.357046	0.165611	0.426254	0.115978	0.188179	0.168977	0.346622
WP3933	Kennedy pathway from sphingolipids	0.343809	0.307	0.336543	0.289342	0.315433	0.368037	0.345896
WP5044	Kynurenine pathway and links to cell senescence	0.286158	0.193822	0.427188	0.0579827	0.329625	0.198176	0.344906
WP4784	Proteoglycan biosynthesis	0.392011	0.315691	0.363204	0.25755	0.349859	0.345178	0.344761
WP4337	ncRNAs involved in STAT3 signaling in hepatocellular carcinoma	0.355242	0.395203	0.308637	0.265239	0.31662	0.294528	0.344746
WP197	Cholesterol biosynthesis pathway	0.27055	0.184174	0.448507	0.179249	0.235172	0.28816	0.34451
WP3934	Leptin and adiponectin	0.279181	0.309104	0.408569	0.274901	0.327653	0.316093	0.344143
WP3892	Development of pulmonary dendritic cells and macrophage subsets	0.375279	0.433847	0.459631	0.34063	0.344604	0.274389	0.34392
WP47	Hedgehog signaling pathway Netpath	0.404318	0.40816	0.271588	0.215359	0.34492	0.402365	0.343789
WP3679	Cell-type dependent selectivity of CCK2R signaling	0.299398	0.348018	0.249702	0.277283	0.400626	0.329723	0.34354
WP2007	Iron metabolism in placenta	0.213093	0.275108	0.319953	0.232054	0.260759	0.26891	0.342933
WP325	Triacylglyceride synthesis	0.299471	0.290008	0.371902	0.326541	0.320015	0.361954	0.342538
WP4718	Cholesterol metabolism with Bloch and Kandutsch-Russell pathways	0.281002	0.184424	0.427959	0.146861	0.23857	0.293009	0.342418
WP43	Oxidation by cytochrome P450	0.232953	0.169121	0.460507	0.0971038	0.247714	0.214897	0.340867
WP3617	Photodynamic therapy-induced NF-kB survival signaling	0.36859	0.411174	0.314485	0.259084	0.32695	0.31302	0.340766
WP5027	nsp1 from SARS-CoV-2 inhibits translation initiation in the host cell	0.355161	0.35258	0.390511	0.260301	0.324945	0.394049	0.340662
WP4586	Metabolism of alpha-linolenic acid	0.428726	0.432166	0.39839	0.270483	0.330806	0.311627	0.340484
WP4723	Omega-3 / omega-6 fatty acid synthesis	0.318443	0.231818	0.394627	0.241162	0.292881	0.308351	0.340325
WP4790	FGF23 signaling in hypophosphatemic rickets and related disorders	0.358334	0.39969	0.306121	0.215502	0.419251	0.323452	0.340282
WP4186	Somatroph axis (GH) and its relationship to dietary restriction and aging	0.352176	0.345428	0.286821	0.302568	0.320218	0.381115	0.339885
WP516	Hypertrophy model	0.4045	0.384174	0.339361	0.270544	0.350347	0.333246	0.339798
WP4940	15q11.2 copy number variation syndrome	0.343482	0.366137	0.265663	0.200759	0.330002	0.395291	0.339745
WP3678	Amplification and expansion of oncogenic pathways as metastatic traits	0.346431	0.411949	0.209079	0.288554	0.323315	0.278616	0.339389
WP299	Nuclear receptors in lipid metabolism and toxicity	0.204916	0.0952719	0.532991	0.0923143	0.300103	0.0566	0.33908
WP3935	Leptin-insulin signaling overlap	0.365584	0.386971	0.371437	0.296456	0.312065	0.354147	0.339059
WP12	Osteoclast signaling	0.323847	0.352995	0.276491	0.256603	0.358595	0.323417	0.338762
WP5121	Sphingolipid metabolism in senescence	0.363971	0.374446	0.334211	0.300908	0.328865	0.354909	0.338485
WP438	Non-homologous end joining	0.331183	0.382006	0.310765	0.207904	0.317658	0.379532	0.338443
WP2431	Spinal cord injury	0.420368	0.409306	0.271877	0.24001	0.340637	0.355796	0.338417
WP4561	Cell migration and invasion through p75NTR	0.387971	0.386971	0.289385	0.276188	0.340858	0.380826	0.33835
WP34	Ovarian infertility	0.362702	0.377502	0.300224	0.246633	0.353062	0.375517	0.338182
WP1995	Effects of nitric oxide	0.0993667	0.254733	0.20335	0.091889	0.239993	0.168026	0.337752
WP3529	Zinc homeostasis	0.38035	0.343674	0.390459	0.242241	0.379306	0.384031	0.337443
WP3996	Ethanol effects on histone modifications	0.310453	0.22017	0.350393	0.18279	0.32668	0.357401	0.3371
WP3967	miR-509-3p alteration of YAP1/ECM axis	0.485522	0.304972	0.244008	0.276991	0.389225	0.407085	0.337095
WP3624	Lung fibrosis	0.424424	0.357419	0.265534	0.291397	0.354221	0.323335	0.336326
WP3845	Canonical and non-canonical Notch signaling	0.381999	0.387577	0.290247	0.26351	0.340436	0.34187	0.335956
WP4507	Molybdenum cofactor (Moco) biosynthesis	0.168841	0.147695	0.447465	0.314574	0.3764	0.223688	0.335817
WP1600	Nicotine metabolism in liver cells	0.0761062	0.0326662	0.596258	0.0400191	0.103852	0.0397633	0.335668
WP3926	ApoE and miR-146 in inflammation and atherosclerosis	0.381885	0.376749	0.289135	0.246939	0.325859	0.364101	0.335592
WP1941	Peroxisomal beta-oxidation of tetracosanoyl-CoA	0.171917	0.100055	0.515249	0.107007	0.269324	0.240273	0.335423
WP5122	Prostaglandin and leukotriene metabolism in senescence	0.386968	0.376223	0.267015	0.270483	0.349375	0.34045	0.335351
MINERVA Nsp4 and Nsp6 protein interactions	MINERVA Nsp4 and Nsp6 protein interactions	0.341261	0.349266	0.308511	0.289976	0.432511	0.317478	0.335343
WP4786	Type I collagen synthesis in the context of osteogenesis imperfecta	0.429795	0.305455	0.274447	0.211591	0.324217	0.370254	0.335257
WP3664	Regulation of Wnt / B-catenin signaling by small molecule compounds	0.359707	0.333417	0.337001	0.364544	0.33944	0.349047	0.334881
WP4856	Intracellular trafficking proteins involved in CMT neuropathy	0.35152	0.348946	0.308057	0.302253	0.353469	0.356714	0.334851
WP4479	Supression of HMGB1 mediated inflammation by THBD	0.36224	0.404391	0.306121	0.218867	0.323505	0.383898	0.33479
WP2406	Cardiac progenitor differentiation	0.340642	0.348572	0.183851	0.383229	0.297419	0.307939	0.334607
WP4863	Host-pathogen interaction of human coronaviruses - autophagy	0.346344	0.354193	0.309728	0.273926	0.312123	0.360215	0.334523
WP2839	Hair follicle development: organogenesis - part 2 of 3	0.358586	0.288407	0.292837	0.316434	0.357146	0.310589	0.334421
WP2064	Neural crest differentiation	0.367123	0.367948	0.285407	0.294926	0.34942	0.348383	0.334336
WP3927	BMP signaling in eyelid development	0.342574	0.377429	0.351796	0.306842	0.329056	0.35976	0.334333
WP4147	PTF1A related regulatory pathway	0.346431	0.377318	0.359866	0.382068	0.302023	0.345706	0.334333
WP2361	Gastric cancer network 1	0.335157	0.360437	0.258727	0.136437	0.296441	0.40493	0.334333
WP4589	Major receptors targeted by epinephrine and norepinephrine	0.356759	0.411526	0.280313	0.417822	0.345535	0.376096	0.334002
WP288	Nod-like receptor (NLR) signaling pathway	0.35994	0.385618	0.327853	0.238996	0.350897	0.372838	0.333655
WP2817	Mammary gland development pathway - Pregnancy and lactation (Stage 3 of 4)	0.375103	0.401465	0.336668	0.225568	0.327239	0.348019	0.333633
WP2880	Glucocorticoid receptor pathway	0.383007	0.365803	0.32781	0.28199	0.32838	0.381332	0.333631
WP2840	Hair follicle development: cytodifferentiation - part 3 of 3	0.364918	0.343385	0.305471	0.337027	0.347698	0.363793	0.333159
WP4533	Transcription co-factors SKI and SKIL protein partners	0.34785	0.394832	0.270747	0.243264	0.353707	0.402365	0.332681
WP702	Metapathway biotransformation Phase I and II	0.203975	0.172637	0.445258	0.13044	0.281938	0.251989	0.332034
WP3875	ATR signaling	0.345343	0.351446	0.333435	0.249276	0.318827	0.391323	0.332007
WP2036	TNF-related weak inducer of apoptosis (TWEAK) signaling pathway	0.352176	0.386352	0.315016	0.253015	0.322353	0.343487	0.331848
WP411	mRNA processing	0.358892	0.374252	0.324527	0.193959	0.332753	0.411822	0.331441
WP3584	MECP2 and associated Rett syndrome	0.368802	0.404758	0.304221	0.224591	0.345901	0.391051	0.3314
WP4191	Caloric restriction and aging	0.346128	0.328344	0.334211	0.302568	0.283208	0.357134	0.3314
WP2011	SREBF and miR33 in cholesterol and lipid homeostasis	0.366102	0.296973	0.385949	0.248361	0.294263	0.317794	0.3314
WP167	Eicosanoid synthesis	0.386968	0.367345	0.281999	0.270483	0.330366	0.326254	0.331265
WP3670	Interactions between LOXL4 and oxidative stress pathway	0.420368	0.376826	0.215594	0.266591	0.30592	0.384661	0.331243
WP136	Phase I biotransformations, non P450	0.260652	0.146548	0.507698	0.132477	0.19364	0.145505	0.331211
WP2826	Cocaine metabolism	0.0775617	0.0626704	0.563226	0.0923143	0.045392	0.031166	0.331211
WP4961	STING pathway in Kawasaki-like disease and COVID-19	0.362891	0.390124	0.30973	0.262876	0.310337	0.314668	0.330889
WP2485	NAD biosynthesis II (from tryptophan)	0.209432	0.207603	0.415022	0.141986	0.313166	0.184758	0.330887
WP4521	Glycosylation and related congenital defects	0.339028	0.329697	0.368731	0.218231	0.301312	0.352067	0.33063
WP1455	Serotonin transporter activity	0.36865	0.388546	0.286251	0.244741	0.342173	0.356346	0.330177
WP5116	SARS-CoV-2 B.1.1.7 variant antagonises innate immune activation	0.34183	0.351216	0.325773	0.30094	0.319088	0.317729	0.330074
WP727	Monoamine transport	0.364927	0.344519	0.324816	0.276117	0.332125	0.350555	0.329954
WP550	Biogenic amine synthesis	0.290991	0.101815	0.495978	0.180307	0.326326	0.299464	0.329954
WP4220	Neurotransmitter disorders	0.31937	0.0876456	0.495978	0.383617	0.385344	0.0879233	0.329954
WP1584	Type II diabetes mellitus	0.320458	0.335461	0.334211	0.269562	0.325328	0.278474	0.32994
WP3850	Factors and pathways affecting insulin-like growth factor (IGF1)-Akt signaling	0.341205	0.363046	0.311535	0.295231	0.328278	0.356236	0.329713
WP3286	Copper homeostasis	0.34468	0.353543	0.333926	0.2971	0.359551	0.352172	0.329686
WP5038	Mitochondrial immune response to SARS-CoV-2	0.316997	0.338852	0.33114	0.311827	0.336484	0.274342	0.329655
WP4540	Hippo signaling regulation pathways	0.34008	0.378339	0.269179	0.314767	0.343662	0.333608	0.329529
WP3640	Imatinib and chronic myeloid leukemia	0.400714	0.423718	0.262293	0.290009	0.339831	0.36877	0.329479
WP5092	Interactions of natural killer cells in pancreatic cancer	0.359597	0.385858	0.294824	0.248206	0.329488	0.334011	0.329367
WP5102	Familial partial lipodystrophy (FPLD)	0.340636	0.348846	0.31643	0.295389	0.313221	0.356829	0.329357
WP3943	Robo4 and VEGF signaling pathways crosstalk	0.34436	0.424918	0.257268	0.200649	0.293083	0.372831	0.32929
WP5066	FOXA2 pathway	0.346666	0.170037	0.416983	0.139014	0.287156	0.366834	0.329221
WP4788	Autosomal recessive osteopetrosis pathways	0.381885	0.413997	0.307089	0.255145	0.32496	0.35843	0.328814
WP4562	Canonical NF-kB pathway	0.362891	0.404391	0.306121	0.242968	0.317206	0.342582	0.328814
MINERVA Orf3a protein interactions	MINERVA Orf3a protein interactions	0.369234	0.389608	0.319943	0.276559	0.320201	0.330333	0.328814
WP2436	Dopamine metabolism	0.269525	0.30906	0.286251	0.333373	0.338703	0.36301	0.328786
WP4478	LTF danger signal response pathway	0.4405	0.400497	0.316784	0.233865	0.303615	0.306148	0.328746
WP3858	Toll-like receptor signaling related to MyD88	0.35994	0.390124	0.31334	0.274024	0.31741	0.323624	0.328746
WP5055	Burn wound healing	0.467137	0.386971	0.235625	0.208639	0.332061	0.339763	0.328746
WP2328	Allograft Rejection	0.409025	0.407501	0.274644	0.219585	0.312286	0.260334	0.328665
WP3937	Microglia pathogen phagocytosis pathway	0.378781	0.457125	0.257268	0.167162	0.239396	0.213624	0.328611
WP4217	Ebola virus pathway in host	0.362614	0.405692	0.291111	0.247611	0.324621	0.33013	0.328549
WP3611	Photodynamic therapy-induced AP-1 survival signaling.	0.367697	0.375201	0.327035	0.293339	0.327725	0.372838	0.328538
WP2112	IL-17 signaling pathway	0.36059	0.386352	0.316873	0.272568	0.323505	0.369963	0.32842
WP5103	Progeria-associated lipodystrophy	0.338293	0.404538	0.27624	0.255158	0.3101	0.39606	0.328256
WP4317	Mitochondrial fatty acid synthesis pathway	0.271588	0.216212	0.38716	0.241035	0.349009	0.311542	0.32823
WP4331	Neovascularisation processes	0.36059	0.395233	0.279827	0.259091	0.327524	0.316934	0.328026
WP4564	Neural crest cell migration during development	0.352677	0.391511	0.319523	0.274141	0.32556	0.358354	0.328026
WP4565	Neural crest cell migration in cancer	0.357661	0.389816	0.313506	0.274141	0.330599	0.366535	0.328026
WP2324	AGE/RAGE pathway	0.35829	0.38739	0.297368	0.246559	0.326215	0.327767	0.328026
WP3844	PI3K-AKT-mTOR signaling pathway and therapeutic opportunities	0.345248	0.377675	0.324591	0.30119	0.328044	0.363524	0.328026
WP4141	PI3K/AKT/mTOR - VitD3 signaling	0.347253	0.357247	0.258518	0.30119	0.329226	0.31706	0.328026
WP474	Endochondral ossification	0.393788	0.351148	0.265339	0.271078	0.3471	0.39517	0.328026
WP4808	Endochondral ossification with skeletal dysplasias	0.393788	0.351148	0.265339	0.271078	0.3471	0.39517	0.328026
WP4288	MTHFR deficiency	0.314661	0.294076	0.344777	0.252495	0.323568	0.32144	0.327979
WP1541	Energy metabolism	0.357077	0.375868	0.319037	0.309675	0.322851	0.363161	0.327905
WP2813	Mammary gland development pathway - Embryonic development (Stage 1 of 4)	0.345001	0.40217	0.308714	0.278067	0.348746	0.258972	0.327842
WP5108	Familial hyperlipidemia type 1	0.37768	0.341004	0.385338	0.226833	0.287742	0.289333	0.32777
WP5039	SARS-CoV-2 innate immunity evasion and cell-specific immune response	0.34394	0.393779	0.302532	0.207967	0.315816	0.321222	0.327754
WP3865	Novel intracellular components of RIG-I-like receptor (RLR) pathway	0.356271	0.378302	0.312917	0.239141	0.322602	0.344392	0.327754
WP3594	Circadian rhythm genes	0.349086	0.366423	0.300659	0.236385	0.339778	0.390511	0.327686
WP1991	SRF and miRs in smooth muscle differentiation and proliferation	0.347584	0.424184	0.361436	0.413592	0.326447	0.383587	0.327644
WP268	Notch signaling	0.378171	0.389522	0.314649	0.251625	0.33248	0.380465	0.327563
WP61	Notch signaling pathway (Netpath)	0.352176	0.372143	0.305611	0.263667	0.328098	0.37067	0.327563
WP4480	Altered glycosylation of MUC1 in tumor microenvironment	0.36224	0.383384	0.284538	0.238996	0.324658	0.351758	0.327507
WP5117	Cohesin complex - Cornelia de Lange syndrome	0.334004	0.354673	0.28596	0.292303	0.308458	0.386891	0.327386
WP3287	Overview of nanoparticle effects	0.365131	0.394101	0.279163	0.210149	0.301451	0.317604	0.327291
WP262	Ebstein-Barr virus LMP1 signaling	0.350082	0.380535	0.306121	0.232941	0.328102	0.361455	0.327264
WP2873	Aryl hydrocarbon receptor pathway	0.375273	0.34263	0.340032	0.192746	0.329625	0.35141	0.327217
WP615	Senescence and autophagy in cancer	0.400077	0.379569	0.292069	0.259091	0.326613	0.358674	0.32707
WP4329	miRNAs involvement in the immune response in sepsis	0.36224	0.399165	0.311228	0.246939	0.322602	0.317074	0.326973
WP4838	Regucalcin in proximal tubule epithelial kidney cells	0.355227	0.390156	0.315016	0.287106	0.316575	0.344433	0.326949
WP2355	Corticotropin-releasing hormone signaling pathway	0.352604	0.38729	0.274428	0.268578	0.324276	0.359221	0.326949
WP3849	MAPK and NFkB signaling pathways inhibited by Yersinia YopJ	0.361589	0.378302	0.306121	0.259091	0.320171	0.353125	0.326768
WP5113	Antiviral and anti-inflammatory effects of Nrf2 on SARS-CoV-2 pathway	0.348817	0.366161	0.322126	0.229814	0.312059	0.323046	0.326768
WP4524	Alternative pathway of fetal androgen synthesis	0.143438	0.138314	0.515703	0.0996261	0.154558	0.273914	0.326718
WP696	Benzo(a)pyrene metabolism	0.1468	0.0702621	0.515703	0.0967049	0.179633	0.17031	0.326718
WP4879	Overlap between signal transduction pathways contributing to LMNA laminopathies	0.355614	0.370032	0.298238	0.284105	0.33248	0.354108	0.326676
WP3657	Hematopoietic stem cell gene regulation by GABP alpha/beta complex	0.373592	0.390058	0.300224	0.275599	0.325259	0.375371	0.326635
WP2363	Gastric cancer network 2	0.339849	0.339767	0.305356	0.225799	0.310356	0.399293	0.326595
WP4864	Host-pathogen interaction of human coronaviruses - apoptosis	0.378616	0.386971	0.335123	0.318457	0.322851	0.316264	0.3265
WP3941	Oxidative damage response	0.395318	0.360452	0.310218	0.21946	0.320177	0.319481	0.326336
WP4758	Nephrotic syndrome	0.349582	0.355733	0.312389	0.230347	0.372296	0.347613	0.326299
WP405	Eukaryotic transcription initiation	0.347756	0.355388	0.322876	0.235887	0.326167	0.424882	0.326295
WP2877	Vitamin D receptor pathway	0.38674	0.348957	0.291156	0.213192	0.331347	0.29979	0.32624
WP4655	Cytosolic DNA-sensing pathway	0.369241	0.381094	0.330912	0.239069	0.322371	0.356536	0.326238
WP4313	Ferroptosis	0.302361	0.334927	0.316285	0.239141	0.294735	0.316306	0.326008
WP368	Mitochondrial long chain fatty acid beta-oxidation	0.178411	0.147802	0.461899	0.302946	0.305427	0.189041	0.326008
WP4936	Perturbations to host-cell autophagy, induced by SARS-CoV-2 proteins	0.378274	0.379508	0.336068	0.28826	0.338808	0.357134	0.325967
WP4963	p53 transcriptional gene network	0.365469	0.397076	0.316364	0.205257	0.322996	0.329865	0.325953
WP1531	Vitamin D metabolism	0.317903	0.171486	0.430243	0.124264	0.287934	0.259145	0.325871
WP170	Nuclear receptors	0.351805	0.343385	0.286211	0.194919	0.324366	0.317269	0.325721
WP3	Transcriptional activation by NRF2 in response to phytochemicals	0.316382	0.358732	0.361248	0.209062	0.355113	0.343817	0.325665
WP35	G protein signaling pathways	0.3629	0.374985	0.270871	0.293498	0.35595	0.359608	0.325557
WP4222	Phosphodiesterases in neuronal function	0.344748	0.361371	0.254509	0.395556	0.328936	0.301507	0.325557
WP1425	Bone morphogenic protein (BMP) signaling and regulation	0.350528	0.379504	0.366143	0.348571	0.319869	0.366477	0.325529
WP3859	TGF-beta signaling in thyroid cells for epithelial-mesenchymal transition	0.342574	0.378045	0.218878	0.263834	0.328104	0.322426	0.325529
WP3874	Canonical and non-canonical TGF-B signaling	0.325406	0.368506	0.29155	0.322088	0.328398	0.372838	0.325529
WP2870	Extracellular vesicle-mediated signaling in recipient cells	0.35715	0.345525	0.324591	0.30787	0.352966	0.351294	0.325529
WP4923	Autophagy	0.337803	0.351921	0.327316	0.283587	0.324802	0.354123	0.325379
WP236	Adipogenesis	0.36447	0.366423	0.330126	0.262226	0.329116	0.349005	0.325269
WP4321	Thermogenesis	0.343271	0.352268	0.293362	0.289988	0.330491	0.359544	0.325262
WP4906	3q29 copy number variation syndrome	0.349789	0.379965	0.287942	0.252725	0.32807	0.370043	0.325252
WP138	Androgen receptor signaling pathway	0.347294	0.36175	0.300659	0.248077	0.330324	0.36916	0.325249
WP1971	Integrated cancer pathway	0.357016	0.394652	0.29797	0.279871	0.3194	0.387034	0.325201
WP2369	Histone modifications	0.354529	0.367252	0.284957	0.331326	0.323795	0.374272	0.325177
WP357	Fatty acid biosynthesis	0.208347	0.150483	0.474848	0.268344	0.292972	0.208773	0.325009
WP3651	Pathways affected in adenoid cystic carcinoma	0.354989	0.385217	0.31721	0.269386	0.324034	0.38079	0.324968
WP3851	TLR4 signaling and tolerance	0.355592	0.388467	0.317676	0.277686	0.319629	0.327767	0.324926
WP2911	miRNA targets in ECM and membrane receptors	0.432771	0.36926	0.16821	0.323635	0.335911	0.302509	0.324886
WP1591	Heart development	0.325185	0.386688	0.292572	0.34926	0.318188	0.323046	0.324844
WP2805	exRNA mechanism of action and biogenesis	0.360758	0.37249	0.329932	0.268205	0.332216	0.310937	0.324817
WP4844	Influence of laminopathies on Wnt signaling	0.350438	0.356132	0.325593	0.301548	0.329727	0.342975	0.324817
WP4149	White fat cell differentiation	0.386337	0.41948	0.302223	0.19179	0.331453	0.360745	0.324789
WP4538	Regulatory circuits of the STAT3 signaling pathway	0.343595	0.381231	0.311153	0.293945	0.323804	0.372838	0.324748
WP2018	RANKL/RANK signaling pathway	0.353619	0.38739	0.307343	0.256602	0.324646	0.354446	0.324721
WP254	Apoptosis	0.375542	0.38718	0.32781	0.271229	0.32431	0.330333	0.324721
WP5085	Vasopressin-regulated water reabsorption	0.340481	0.367583	0.27395	0.320564	0.332332	0.404149	0.324707
WP2572	Primary focal segmental glomerulosclerosis (FSGS)	0.366242	0.379827	0.254518	0.255558	0.35469	0.3242	0.324617
WP26	S1P receptor signal transduction	0.337985	0.386971	0.249198	0.290336	0.340258	0.378572	0.324531
WP4658	Small cell lung cancer	0.362891	0.370517	0.297455	0.283525	0.331487	0.334373	0.324433
WP5118	SMC1/SMC3 role in DNA damage - Cornelia de Lange Syndrome	0.32647	0.402482	0.28824	0.193359	0.303571	0.372813	0.324372
WP4240	Regulation of sister chromatid separation at the metaphase-anaphase transition	0.35122	0.37221	0.283282	0.210707	0.311538	0.432344	0.324372
WP3599	Transcription factor regulation in adipogenesis	0.358094	0.337299	0.371437	0.227957	0.300427	0.269092	0.32431
WP712	Estrogen signaling pathway	0.357077	0.402039	0.289682	0.290002	0.324658	0.363046	0.324289
WP3871	Valproic acid pathway	0.133049	0.109444	0.517779	0.162722	0.311078	0.165771	0.324202
WP4816	TGF-beta receptor signaling in skeletal dysplasias	0.357437	0.38739	0.301934	0.288742	0.332607	0.343272	0.324166
WP4787	Osteoblast differentiation and related diseases	0.361029	0.387149	0.309115	0.286824	0.3405	0.362174	0.324159
WP3969	H19 action Rb-E2F1 signaling and CDK-Beta-catenin activity	0.359935	0.375927	0.305212	0.349424	0.353062	0.322173	0.324159
WP4872	MAP3K1 role in promoting and blocking gonadal determination	0.332489	0.367575	0.266259	0.259091	0.318014	0.421999	0.324159
WP3658	Wnt/beta-catenin signaling pathway in leukemia	0.346812	0.316328	0.32001	0.359742	0.33598	0.334253	0.324159
WP2516	ATM signaling pathway	0.353176	0.395603	0.297943	0.238996	0.3194	0.40907	0.324145
WP1471	Target of rapamycin (TOR) signaling	0.341301	0.351921	0.325126	0.306154	0.3418	0.356064	0.324118
WP4577	Neurodegeneration with brain iron accumulation (NBIA) subtypes pathway	0.334828	0.351022	0.326038	0.258981	0.318885	0.349277	0.324118
WP1403	AMP-activated protein kinase (AMPK) signaling	0.327252	0.350909	0.351748	0.303048	0.315705	0.349776	0.324118
WP4823	Genes controlling nephrogenesis	0.37662	0.403513	0.26103	0.291018	0.372972	0.335766	0.324077
WP5053	Development of ureteric collection system	0.392031	0.397909	0.282357	0.34625	0.373423	0.306275	0.324077
WP585	Interferon type I signaling pathways	0.347974	0.376513	0.311153	0.243276	0.318329	0.323705	0.323987
MINERVA Interferon lambda pathway	MINERVA Interferon lambda pathway	0.346536	0.400045	0.299153	0.216936	0.309555	0.27485	0.323925
MINERVA Interferon 1 pathway	MINERVA Interferon 1 pathway	0.358128	0.395296	0.311153	0.246939	0.309314	0.29776	0.323925
WP4880	Host-pathogen interaction of human coronaviruses - interferon induction	0.357967	0.395203	0.31334	0.234877	0.319088	0.297892	0.323925
WP4868	Type I interferon induction and signaling during SARS-CoV-2 infection	0.352251	0.395203	0.30568	0.225792	0.295858	0.255746	0.323925
WP4912	SARS coronavirus and innate immunity	0.34183	0.390124	0.291649	0.259795	0.312963	0.266672	0.323925
WP4536	Genes related to primary cilium development (based on CRISPR)	0.326989	0.294084	0.247914	0.297357	0.322742	0.427486	0.32391
WP1984	Integrated breast cancer pathway	0.355062	0.363926	0.307701	0.289919	0.326842	0.360081	0.323857
WP1589	Folate-alcohol and cancer pathway hypotheses	0.197032	0.217097	0.420932	0.180398	0.297889	0.347111	0.323857
WP107	Translation factors	0.347551	0.336694	0.38641	0.257784	0.322128	0.390617	0.32385
WP3302	eIF5A regulation in response to inhibition of the nuclear export system	0.339438	0.347261	0.28925	0.254039	0.284841	0.445658	0.323802
WP4698	Vitamin D-sensitive calcium signaling in depression	0.29995	0.313482	0.287176	0.215874	0.324549	0.326254	0.323735
WP560	TGF-beta receptor signaling	0.357437	0.390157	0.301934	0.283539	0.329643	0.33163	0.323726
WP2865	IL1 and megakaryocytes in obesity	0.468362	0.406199	0.327546	0.237372	0.313371	0.30865	0.3236
WP4320	Effect of progerin on genes involved in Hutchinson-Gilford progeria syndrome	0.371117	0.393995	0.283614	0.18294	0.34203	0.41126	0.323541
WP363	Wnt signaling pathway	0.332448	0.37281	0.268567	0.304945	0.328278	0.369257	0.323513
WP4150	Wnt signaling in kidney disease	0.368446	0.325829	0.268567	0.254328	0.388372	0.423475	0.323513
WP4874	CAMKK2 pathway	0.332903	0.35752	0.268038	0.268171	0.320977	0.371733	0.323513
WP4352	Ciliary landscape	0.338536	0.340584	0.303552	0.272885	0.31605	0.402141	0.323369
WP4495	IL-10 anti-inflammatory signaling pathway	0.309595	0.395203	0.311153	0.212005	0.279944	0.195844	0.323293
WP2374	Oncostatin M signaling pathway	0.357077	0.385664	0.315016	0.257893	0.327246	0.347779	0.323293
WP2868	TCA cycle nutrient use and invasiveness of ovarian cancer	0.328495	0.378045	0.311153	0.276059	0.327239	0.35141	0.323293
WP4312	Rett syndrome causing genes	0.359821	0.385353	0.301952	0.267555	0.338626	0.395047	0.323238
WP2032	Thyroid stimulating hormone (TSH) signaling pathway	0.337865	0.390769	0.297542	0.272931	0.328996	0.367281	0.323128
WP4136	Fibrin complement receptor 3 signaling pathway	0.389844	0.395125	0.315253	0.238996	0.316575	0.298154	0.323056
WP3929	Chemokine signaling pathway	0.354435	0.405911	0.280313	0.246712	0.326215	0.325987	0.323053
WP5120	Inclusion body myositis	0.371382	0.398532	0.267957	0.233424	0.327645	0.360686	0.322988
WP23	B cell receptor signaling pathway	0.356069	0.405883	0.28837	0.249074	0.314604	0.347564	0.322936
WP4357	NRF2-ARE regulation	0.309595	0.367575	0.344459	0.219267	0.318014	0.329602	0.322894
WP3646	Hepatitis C and hepatocellular carcinoma	0.370047	0.382647	0.311153	0.268578	0.335434	0.31999	0.322887
WP4481	Resistin as a regulator of inflammation	0.336872	0.388467	0.262955	0.265396	0.323755	0.35881	0.322879
WP4204	Tumor suppressor activity of SMARCB1	0.370935	0.380376	0.2665	0.238313	0.326866	0.402399	0.322867
WP4016	DNA IR-damage and cellular response via ATR	0.3446	0.386097	0.299553	0.202244	0.31634	0.397836	0.322846
WP3612	Photodynamic therapy-induced NFE2L2 (NRF2) survival signaling	0.331744	0.323422	0.382385	0.248077	0.340211	0.318981	0.322729
WP1982	Sterol regulatory element-binding proteins (SREBP) signaling	0.320312	0.298172	0.370085	0.239636	0.28792	0.329194	0.322721
WP2380	Brain-derived neurotrophic factor (BDNF) signaling pathway	0.362376	0.359087	0.315016	0.248438	0.326215	0.361463	0.32271
WP4258	lncRNA in canonical Wnt signaling and colorectal cancer	0.362778	0.35434	0.315428	0.284352	0.34075	0.394329	0.322708
WP4336	ncRNAs involved in Wnt signaling in hepatocellular carcinoma	0.36522	0.350909	0.315463	0.305097	0.332309	0.389602	0.322708
WP5098	T-cell activation SARS-CoV-2	0.352176	0.385249	0.301704	0.271083	0.324658	0.352952	0.322692
WP2267	Synaptic vesicle pathway	0.355437	0.353797	0.30466	0.326367	0.358184	0.355222	0.322679
WP3932	Focal adhesion: PI3K-Akt-mTOR-signaling pathway	0.355968	0.362482	0.27812	0.294322	0.327924	0.356599	0.322557
WP4532	Intraflagellar transport proteins binding to dynein	0.307309	0.299623	0.238067	0.324044	0.309104	0.426869	0.322478
WP4754	IL-18 signaling pathway	0.353785	0.366895	0.316617	0.25921	0.322131	0.328461	0.322454
WP366	TGF-beta signaling pathway	0.352176	0.381041	0.297943	0.268806	0.329093	0.370124	0.322385
WP5021	SARS-CoV-2 Infection	0.360166	0.37084	0.34502	0.236245	0.318732	0.380301	0.322378
WP3527	Pre-implantation embryo	0.366161	0.374409	0.308062	0.226775	0.373043	0.398911	0.32215
WP4673	Male infertility	0.35718	0.353147	0.311799	0.220631	0.328588	0.352723	0.32215
WP3414	Initiation of transcription and translation elongation at the HIV-1 LTR	0.367123	0.386441	0.282645	0.225124	0.334476	0.404713	0.322137
WP5020	SARS-CoV-1 Infection	0.368008	0.377338	0.320349	0.260653	0.319914	0.395815	0.322095
WP4197	Immune response to tuberculosis	0.366728	0.423702	0.29392	0.201296	0.268998	0.211121	0.321997
WP4971	Phosphoinositides metabolism	0.330798	0.376158	0.294879	0.243096	0.329135	0.375444	0.321971
WP3958	GPR40 pathway	0.328926	0.348018	0.238369	0.276063	0.313638	0.414104	0.321971
WP531	DNA mismatch repair	0.362627	0.348402	0.29048	0.207552	0.308709	0.426626	0.321838
MINERVA Pyrimidine deprivation	MINERVA Pyrimidine deprivation	0.355782	0.359132	0.334761	0.236405	0.31918	0.367912	0.321792
MINERVA PAMP signalling	MINERVA PAMP signalling	0.356271	0.388467	0.321766	0.257049	0.321574	0.34778	0.321755
WP2858	Ectoderm differentiation	0.338301	0.343609	0.294371	0.321692	0.336931	0.335899	0.321753
WP710	DNA damage response (only ATM dependent)	0.345923	0.378494	0.314385	0.256806	0.326673	0.343487	0.32175
WP4239	Epithelial to mesenchymal transition in colorectal cancer	0.364016	0.369456	0.30856	0.294768	0.334584	0.330657	0.32175
WP1601	Fluoropyrimidine activity	0.317933	0.294077	0.394432	0.262898	0.316609	0.376066	0.321673
WP4482	Vitamin D in inflammatory diseases	0.361589	0.389311	0.307618	0.246939	0.322602	0.327767	0.321587
WP2276	Glial cell differentiation	0.435519	0.390293	0.273098	0.412963	0.416791	0.290613	0.321516
MINERVA Endoplasmatic Reticulum stress	MINERVA Endoplasmatic Reticulum stress	0.356271	0.339276	0.360615	0.278166	0.323812	0.362407	0.321447
WP4884	Pathogenesis of SARS-CoV-2 mediated by nsp9-nsp10 complex	0.381678	0.43456	0.231714	0.162107	0.31762	0.275482	0.321419
WP400	p38 MAPK signaling pathway	0.375889	0.406881	0.297943	0.24001	0.339936	0.329723	0.321405
WP428	Wnt signaling	0.351294	0.382769	0.267792	0.306622	0.331787	0.386748	0.321393
WP4585	Cancer immunotherapy by PD-1 blockade	0.344742	0.423919	0.306121	0.208639	0.333578	0.311018	0.321343
WP1449	Regulation of toll-like receptor signaling pathway	0.349831	0.388467	0.317676	0.269831	0.323537	0.33693	0.321336
WP4674	Head and neck squamous cell carcinoma	0.346431	0.351921	0.333926	0.295764	0.329226	0.354569	0.321322
WP2882	Nuclear receptors meta-pathway	0.326599	0.308445	0.358989	0.22535	0.322268	0.329154	0.321322
WP5033	Genes associated with the development of rheumatoid arthritis	0.424615	0.394744	0.227019	0.202277	0.350876	0.252555	0.321267
WP4746	Thyroid hormones production and peripheral downstream signaling effects	0.342521	0.351921	0.314666	0.327912	0.327884	0.352332	0.321193
WP106	Alanine and aspartate metabolism	0.0950727	0.0721466	0.506008	0.0829365	0.2741	0.195704	0.321171
WP2338	miRNA biogenesis	0.338882	0.353067	0.331351	0.230347	0.332216	0.358807	0.321054
WP4962	Airway smooth muscle cell contraction	0.372079	0.430203	0.258528	0.220541	0.338451	0.415611	0.321036
WP5090	Complement system in neuronal development and plasticity	0.387491	0.368795	0.317872	0.247485	0.329722	0.284163	0.320783
WP545	Complement activation	0.401012	0.368342	0.286372	0.240535	0.320385	0.266373	0.320783
WP4756	Renin-angiotensin-aldosterone system (RAAS)	0.347584	0.349449	0.271764	0.219323	0.324276	0.379884	0.320668
WP3959	DNA IR-double strand breaks and cellular response via ATM	0.34785	0.384501	0.291165	0.202503	0.3194	0.387904	0.320624
WP4022	Pyrimidine metabolism	0.369523	0.348374	0.338382	0.262751	0.338849	0.402894	0.320617
WP3878	ATM signaling in development and disease	0.349336	0.374013	0.283772	0.208639	0.31962	0.384545	0.320375
WP4549	Fragile X syndrome	0.342627	0.356132	0.316948	0.284933	0.327909	0.354857	0.320368
WP4705	Pathways of nucleic acid metabolism and innate immune sensing	0.37181	0.413556	0.292238	0.198351	0.279163	0.285647	0.320354
WP399	Wnt signaling pathway and pluripotency	0.363687	0.34557	0.269523	0.303484	0.3339	0.390582	0.320309
WP1539	Angiogenesis	0.366815	0.392194	0.260714	0.296513	0.331605	0.381115	0.320229
WP186	Homologous recombination	0.330258	0.371427	0.296952	0.195725	0.307062	0.3915	0.320138
WP3863	T-cell antigen receptor (TCR) pathway during Staphylococcus aureus infection	0.348024	0.386352	0.291834	0.278814	0.318738	0.356651	0.320114
WP408	Oxidative stress response	0.33658	0.322142	0.39987	0.262418	0.337099	0.30003	0.320026
WP3872	Regulation of apoptosis by parathyroid hormone-related protein	0.331357	0.364861	0.323638	0.309372	0.340795	0.334936	0.320022
WP5111	Familial hyperlipidemia type 4	0.369871	0.336318	0.378704	0.211426	0.281221	0.256571	0.31996
WP3585	Cytosine methylation	0.295215	0.334785	0.263656	0.267555	0.36938	0.397036	0.319925
WP734	Serotonin receptor 4/6/7 and NR3C signaling	0.34432	0.404179	0.259342	0.271083	0.32701	0.33389	0.3199
WP4829	mBDNF and proBDNF regulation of GABA neurotransmission	0.332435	0.413367	0.325721	0.247281	0.335499	0.365315	0.319872
WP4917	Proximal tubule transport	0.332576	0.342399	0.250725	0.200649	0.487801	0.285375	0.319862
WP2857	Mesodermal commitment pathway	0.368354	0.373691	0.284635	0.265349	0.339896	0.389981	0.319779
WP4803	Ciliopathies	0.3343	0.314978	0.276002	0.288202	0.322596	0.409933	0.319633
WP3630	NAD metabolism, sirtuins and aging	0.362891	0.320733	0.306121	0.262226	0.292471	0.366834	0.319563
WP306	Focal adhesion	0.355025	0.390245	0.255121	0.292513	0.33002	0.330292	0.319519
WP4659	Gastrin signaling pathway	0.355062	0.378943	0.307618	0.257893	0.331159	0.354493	0.319519
WP2272	Pathogenic Escherichia coli infection	0.347991	0.382341	0.259826	0.230664	0.323094	0.35623	0.319474
WP4922	Mitochondrial complex IV assembly	0.305212	0.195697	0.345766	0.455245	0.375127	0.204826	0.319425
WP179	Cell cycle	0.351645	0.357722	0.285552	0.236285	0.318484	0.40671	0.319418
WP4919	Neuroinflammation	0.348701	0.372565	0.334211	0.278814	0.329507	0.357134	0.319344
WP2586	Aryl hydrocarbon receptor Netpath	0.365656	0.368659	0.315016	0.246939	0.328405	0.354416	0.319341
WP410	Exercise-induced circadian regulation	0.354803	0.340051	0.30377	0.281978	0.325413	0.388172	0.319328
WP3645	NAD+ biosynthetic pathways	0.315241	0.313123	0.379419	0.249749	0.313166	0.277334	0.319305
WP2853	Endoderm differentiation	0.358094	0.37002	0.303029	0.222662	0.325938	0.377634	0.319252
WP2881	Estrogen receptor pathway	0.310355	0.359087	0.390933	0.291546	0.354741	0.29137	0.319051
WP3942	PPAR signaling pathway	0.279957	0.178283	0.412626	0.257641	0.292881	0.243258	0.319051
WP466	DNA replication	0.340061	0.347099	0.286204	0.206245	0.293504	0.439838	0.318996
MINERVA Apoptosis pathway	MINERVA Apoptosis pathway	0.380085	0.39807	0.335123	0.309372	0.323209	0.267195	0.318953
WP231	TNF-alpha signaling pathway	0.354989	0.383202	0.322486	0.271283	0.32151	0.360797	0.318953
WP3931	Embryonic stem cell pluripotency pathways	0.344635	0.36804	0.324591	0.301111	0.33283	0.355813	0.318838
WP4920	Mitochondrial complex II assembly	0.141429	0.194204	0.423382	0.434888	0.406515	0.233281	0.318818
WP4535	Envelope proteins and their potential roles in EDMD physiopathology	0.356759	0.386352	0.273985	0.267727	0.330026	0.395133	0.318808
WP2253	Pilocytic astrocytoma	0.367796	0.356746	0.304649	0.283876	0.321086	0.338107	0.318808
WP4905	1q21.1 copy number variation syndrome	0.301847	0.304529	0.378158	0.324932	0.350752	0.324941	0.318794
WP437	EGF/EGFR signaling pathway	0.356064	0.386426	0.302688	0.265643	0.330736	0.35524	0.318756
MINERVA Renin-angiotensin pathway	MINERVA Renin-angiotensin pathway	0.322632	0.304668	0.244274	0.222136	0.354481	0.275729	0.31869
WP2059	Alzheimer's disease and miRNA effects	0.337985	0.333266	0.32894	0.297334	0.325799	0.375883	0.318634
WP4719	Eicosanoid metabolism via cyclooxygenases (COX)	0.289142	0.20662	0.460078	0.169943	0.281655	0.286591	0.318634
WP4721	Eicosanoid metabolism via lipooxygenases (LOX)	0.288204	0.166794	0.460078	0.141202	0.281655	0.22431	0.318634
WP3303	RAC1/PAK1/p38/MMP2 pathway	0.36224	0.372565	0.292837	0.256806	0.329715	0.351294	0.318631
WP2118	Arrhythmogenic right ventricular cardiomyopathy	0.273875	0.316314	0.239906	0.426877	0.288183	0.274709	0.318605
WP5124	Alzheimer's disease	0.337985	0.333266	0.326668	0.296549	0.325564	0.375883	0.318578
WP5072	Modulators of TCR signaling and T cell activation	0.35593	0.407351	0.306121	0.257893	0.321671	0.354147	0.318453
WP69	T-cell receptor (TCR) signaling pathway	0.356504	0.402039	0.29838	0.259091	0.320198	0.351758	0.318453
WP4223	Ras signaling	0.353864	0.390999	0.30084	0.271083	0.339831	0.362708	0.318453
WP4496	Signal transduction through IL1R	0.361589	0.38739	0.327853	0.274024	0.322602	0.350226	0.318453
WP75	Toll-like receptor signaling pathway	0.346066	0.38718	0.324591	0.272554	0.324658	0.348694	0.318453
WP3995	Prion disease pathway	0.352302	0.375906	0.286335	0.208639	0.308307	0.373239	0.318453
WP5087	Malignant pleural mesothelioma	0.359935	0.372828	0.280151	0.290808	0.330524	0.354262	0.318453
WP4172	PI3K-Akt signaling pathway	0.3579	0.369571	0.286251	0.29299	0.328685	0.345922	0.318453
WP4707	Aspirin and miRNAs	0.346666	0.358212	0.306121	0.203272	0.288716	0.28502	0.318453
WP3298	Melatonin metabolism and effects	0.357363	0.356138	0.303313	0.279046	0.322224	0.355351	0.318453
WP706	Sudden infant death syndrome (SIDS) susceptibility pathways	0.340471	0.344028	0.306121	0.318272	0.330082	0.353301	0.318369
WP5115	Network map of SARS-CoV-2 signaling pathway	0.366391	0.376333	0.320406	0.238099	0.319026	0.314752	0.318362
WP2446	Retinoblastoma gene in cancer	0.341935	0.351143	0.27999	0.207904	0.312251	0.417813	0.318333
WP5104	Acquired partial lipodystrophy / Barraquer-Simons syndrome	0.35412	0.399948	0.278529	0.245835	0.308684	0.300206	0.318221
WP2034	Leptin signaling pathway	0.352176	0.377279	0.309741	0.249281	0.327163	0.350207	0.318049
WP481	Insulin signaling	0.34312	0.375201	0.310366	0.29472	0.328766	0.347564	0.318049
WP3595	mir-124 predicted interactions with cell cycle and differentiation	0.354697	0.347859	0.348386	0.248361	0.33004	0.339702	0.318049
WP4206	Hereditary leiomyomatosis and renal cell carcinoma pathway	0.279181	0.292051	0.364259	0.299748	0.333536	0.292655	0.318049
MINERVA Kynurenine synthesis pathway	MINERVA Kynurenine synthesis pathway	0.304497	0.280153	0.381714	0.217165	0.31654	0.289638	0.317993
WP5031	Biotin metabolism, including IEMs	0.168993	0.136609	0.432254	0.293816	0.328082	0.196674	0.317972
WP3300	Dual hijack model of Vif in HIV infection	0.350007	0.380222	0.27195	0.31018	0.330523	0.446755	0.317966
WP289	Myometrial relaxation and contraction pathways	0.361029	0.387191	0.256618	0.291836	0.339436	0.345295	0.317966
WP3644	NAD+ metabolism	0.293738	0.332502	0.327495	0.307034	0.283208	0.283272	0.317938
WP2203	Thymic stromal lymphopoietin (TSLP) signaling pathway	0.34432	0.395203	0.307343	0.263834	0.325739	0.323458	0.317938
WP4541	Hippo-Merlin signaling dysregulation	0.348596	0.389838	0.270747	0.292489	0.339831	0.35141	0.317924
WP4806	EGFR tyrosine kinase inhibitor resistance	0.343205	0.372495	0.324625	0.291836	0.332106	0.354531	0.317924
WP3981	miRNA regulation of prostate cancer signaling pathways	0.356676	0.372137	0.314666	0.295764	0.319099	0.357134	0.317924
WP2509	Nanoparticle triggered autophagic cell death	0.340238	0.355046	0.292069	0.273038	0.298312	0.392873	0.317841
WP3965	Lipid metabolism pathway	0.289671	0.313284	0.352263	0.345333	0.327653	0.343487	0.31773
WP395	IL-4 signaling pathway	0.358854	0.395203	0.310759	0.22981	0.316993	0.326418	0.317513
WP5083	Neuroinflammation and glutamatergic signaling	0.347584	0.386714	0.283725	0.292536	0.328909	0.342304	0.317478
WP4008	NO/cGMP/PKG mediated neuroprotection	0.362891	0.359445	0.276277	0.352768	0.316121	0.328766	0.317478
WP2849	Hematopoietic stem cell differentiation	0.356415	0.419557	0.22682	0.118334	0.312939	0.226033	0.317439
MINERVA Nsp9 protein interactions	MINERVA Nsp9 protein interactions	0.347071	0.339498	0.332253	0.272885	0.325986	0.385408	0.317423
WP4946	DNA repair pathways, full network	0.343864	0.360326	0.302385	0.205074	0.313247	0.410912	0.31741
WP3915	Angiopoietin-like protein 8 regulatory pathway	0.341437	0.354334	0.327853	0.293508	0.326215	0.35017	0.31741
WP4753	Nucleotide excision repair	0.354304	0.349407	0.308493	0.240768	0.308709	0.419725	0.317248
WP4263	Pancreatic adenocarcinoma pathway	0.350696	0.378302	0.314455	0.279571	0.328191	0.352951	0.317198
WP1528	Physiological and pathological hypertrophy of the heart	0.347584	0.378045	0.282315	0.267159	0.318137	0.372838	0.317081
WP5114	Nucleotide excision repair in xeroderma pigmentosum	0.326076	0.353961	0.293722	0.23226	0.307351	0.411451	0.31706
WP1772	Apoptosis modulation and signaling	0.375889	0.376751	0.32781	0.294768	0.32296	0.340466	0.316953
WP4656	Joubert syndrome	0.330258	0.365774	0.288826	0.232954	0.333749	0.41199	0.316934
WP384	Apoptosis modulation by HSP70	0.37595	0.399338	0.352563	0.208639	0.320183	0.267078	0.316911
WP2197	Endothelin pathways	0.350527	0.349449	0.258689	0.261108	0.330736	0.320468	0.316851
WP2261	Glioblastoma signaling pathways	0.34677	0.377021	0.31151	0.271083	0.330524	0.364589	0.316809
WP453	Inflammatory response pathway	0.412024	0.235766	0.143242	0.26806	0.318116	0.327195	0.316808
MINERVA E protein interactions	MINERVA E protein interactions	0.343625	0.377724	0.272605	0.247851	0.344301	0.338656	0.316729
WP5094	Orexin receptor pathway	0.365708	0.375137	0.316948	0.316721	0.335457	0.362155	0.316655
WP4298	Acute viral myocarditis	0.340735	0.383329	0.264906	0.283539	0.29191	0.310736	0.316627
WP3876	BMP2-WNT4-FOXO1 pathway in primary endometrial stromal cell differentiation	0.351604	0.288407	0.344399	0.361369	0.304319	0.306039	0.316618
WP4286	Genotoxicity pathway	0.36659	0.382473	0.306412	0.296411	0.326294	0.362256	0.316536
WP4545	Oxysterols derived from cholesterol	0.18276	0.125455	0.453051	0.129573	0.277901	0.207375	0.316475
WP477	Cytoplasmic ribosomal proteins	0.342205	0.341376	0.440184	0.19539	0.334456	0.375023	0.316369
WP1544	MicroRNAs in cardiomyocyte hypertrophy	0.347538	0.384539	0.31334	0.283539	0.325436	0.355852	0.316313
WP619	Type II interferon signaling (IFNG)	0.3775	0.4251	0.30568	0.203205	0.291552	0.204229	0.316291
WP382	MAPK signaling pathway	0.354989	0.386352	0.30301	0.293339	0.326402	0.372544	0.316082
WP707	DNA damage response	0.357016	0.394101	0.297455	0.207904	0.3194	0.378862	0.31599
WP4324	Mitochondrial complex I assembly model OXPHOS system	0.183077	0.239635	0.308933	0.509096	0.377852	0.214155	0.315977
WP4301	Inhibition of exosome biogenesis and secretion by Manumycin A in CRPC cells	0.356064	0.371709	0.309219	0.276561	0.353029	0.394714	0.315962
WP3676	BDNF-TrkB signaling	0.363881	0.376513	0.334035	0.293003	0.330175	0.374198	0.315942
WP2037	Prolactin signaling pathway	0.346366	0.376513	0.310985	0.252756	0.325908	0.346724	0.315942
WP4269	Ethanol metabolism production of ROS by CYP2E1	0.3629	0.363987	0.349825	0.235917	0.355113	0.362181	0.315942
WP1992	Genes targeted by miRNAs in adipocytes	0.336222	0.377542	0.249738	0.227575	0.286456	0.407085	0.315896
WP2290	RalA downstream regulated genes	0.360359	0.389487	0.297943	0.250307	0.3466	0.41044	0.315891
WP536	Calcium regulation in cardiac cells	0.350546	0.367444	0.253684	0.304104	0.329459	0.360051	0.315872
MINERVA NLRP3 inflammasome activation	MINERVA NLRP3 inflammasome activation	0.371382	0.38589	0.294723	0.212902	0.301985	0.303164	0.315865
WP692	Sulfation biotransformation reaction	0.232005	0.262619	0.447236	0.10085	0.241143	0.25902	0.315827
WP3853	ERK pathway in Huntington's disease	0.349097	0.378045	0.326757	0.212637	0.316445	0.360887	0.315816
WP4534	Mechanoregulation and pathology of YAP/TAZ via Hippo and non-Hippo mechanisms	0.333185	0.372056	0.270135	0.283194	0.334523	0.342186	0.315794
WP2291	Deregulation of Rab and Rab effector genes in bladder cancer	0.406147	0.383266	0.311242	0.091778	0.28989	0.22417	0.315626
WP2583	T cell receptor and co-stimulatory signaling	0.339047	0.391262	0.260632	0.291836	0.308093	0.363592	0.315617
WP4148	Splicing factor NOVA regulated synaptic proteins	0.350866	0.331511	0.270141	0.315407	0.374479	0.365493	0.315565
WP4666	Hepatitis B infection	0.355464	0.384561	0.314385	0.259091	0.323537	0.34394	0.315549
WP364	IL-6 signaling pathway	0.345213	0.376513	0.317741	0.268578	0.326444	0.332895	0.315549
WP4262	Breast cancer pathway	0.351735	0.365278	0.315428	0.281597	0.328996	0.36877	0.315508
WP2447	Amyotrophic lateral sclerosis (ALS)	0.380085	0.356228	0.32466	0.281687	0.321517	0.336773	0.315453
WP3668	Hypothesized pathways in pathogenesis of cardiovascular disease	0.36064	0.375933	0.228439	0.306369	0.338649	0.352234	0.315417
WP244	Alpha 6 beta 4 signaling pathway	0.352176	0.378045	0.267172	0.258492	0.328278	0.351528	0.315317
WP4483	Relationship between inflammation, COX-2 and EGFR	0.34289	0.386352	0.334035	0.284884	0.329715	0.366262	0.31527
WP4241	Type 2 papillary renal cell carcinoma	0.373592	0.369827	0.287774	0.218978	0.330836	0.378978	0.315157
WP2513	Nanoparticle triggered regulated necrosis	0.375889	0.407911	0.335123	0.194544	0.328946	0.292918	0.315156
WP1530	miRNA regulation of DNA damage response	0.35624	0.392985	0.297368	0.205203	0.31918	0.381548	0.315074
WP2636	Common pathways underlying drug addiction	0.330867	0.391754	0.267719	0.292524	0.325246	0.362708	0.315017
WP313	Hepatocyte growth factor receptor signaling	0.337592	0.378045	0.316549	0.271083	0.334538	0.352351	0.314975
WP2113	Type III interferon signaling	0.366728	0.395203	0.287223	0.201296	0.305136	0.250045	0.314657
WP391	Mitochondrial gene expression	0.356284	0.387191	0.266966	0.28577	0.339314	0.372065	0.31445
WP4950	16p11.2 distal deletion syndrome	0.345628	0.385751	0.318154	0.262328	0.318161	0.352491	0.31444
WP581	EPO receptor signaling	0.346066	0.378494	0.304649	0.252788	0.314604	0.354493	0.314426
WP2526	PDGF pathway	0.342574	0.378494	0.297943	0.257893	0.329715	0.354493	0.314426
WP4928	MAPK pathway in congenital thyroid cancer	0.362376	0.371709	0.329347	0.269831	0.326215	0.351178	0.314426
WP1602	Nicotine effect on dopaminergic neurons	0.289623	0.338621	0.234728	0.277283	0.370845	0.376175	0.31442
WP4558	Overview of interferons-mediated signaling pathway	0.347612	0.408563	0.305286	0.257893	0.310754	0.283572	0.314206
WP286	IL-3 signaling pathway	0.354989	0.378943	0.295846	0.259091	0.315161	0.326418	0.314092
WP2038	Microtubule cytoskeleton regulation	0.347171	0.365405	0.276768	0.317868	0.338179	0.365692	0.314092
WP4396	Nonalcoholic fatty liver disease	0.2479	0.245251	0.309683	0.488454	0.350909	0.230704	0.314022
WP4861	Endoplasmic reticulum stress response in coronavirus infection	0.349342	0.325177	0.283975	0.309888	0.327587	0.387603	0.313916
WP2637	Interleukin-1 (IL-1) structural pathway	0.350771	0.382769	0.323964	0.276559	0.325105	0.360495	0.313909
WP4747	Netrin-UNC5B signaling pathway	0.349271	0.38718	0.296854	0.263834	0.316575	0.352585	0.313881
WP4539	Synaptic signaling pathways associated with autism spectrum disorder	0.341205	0.353641	0.327316	0.303389	0.328996	0.356599	0.313857
WP5119	NIPBL role in DNA damage - Cornelia de Lange syndrome	0.344113	0.405319	0.276186	0.18294	0.311404	0.416081	0.313841
WP2942	DDX1 as a regulatory component of the Drosha microprocessor	0.322681	0.402482	0.306046	0.195725	0.334182	0.351487	0.313841
WP4249	Hedgehog signaling pathway	0.351294	0.359523	0.258418	0.241296	0.348971	0.364455	0.313741
WP4566	Translation inhibitors in chronically activated PDGFRA cells	0.329881	0.372229	0.324625	0.267869	0.326215	0.368713	0.313699
WP5064	7-oxo-C and 7-beta-HC pathways	0.197219	0.115513	0.448507	0.124264	0.301324	0.22117	0.313691
WP3888	VEGFA-VEGFR2 signaling pathway	0.3507	0.360826	0.309115	0.256205	0.32835	0.352337	0.313628
WP98	Prostaglandin synthesis and regulation	0.364429	0.271609	0.279163	0.235714	0.309279	0.334695	0.313585
WP2795	Cardiac hypertrophic response	0.346825	0.382769	0.31334	0.277686	0.326215	0.359722	0.313565
WP322	Osteoblast signaling	0.38369	0.428259	0.200282	0.200906	0.362078	0.387354	0.31355
WP2916	Interactome of polycomb repressive complex 2 (PRC2)	0.369882	0.3969	0.289411	0.191289	0.319002	0.39553	0.313497
WP4341	Non-genomic actions of 1,25 dihydroxyvitamin D3	0.363411	0.394925	0.275698	0.247909	0.322851	0.335871	0.31348
MINERVA Electron Transport Chain disruption	MINERVA Electron Transport Chain disruption	0.245957	0.235744	0.349382	0.453997	0.376053	0.242759	0.313459
WP143	Fatty acid beta-oxidation	0.178411	0.180227	0.449435	0.338026	0.311912	0.220683	0.313445
WP2814	Mammary gland development pathway - Puberty (Stage 2 of 4)	0.423792	0.367939	0.221376	0.214051	0.341414	0.360745	0.313346
WP4205	MET in type 1 papillary renal cell carcinoma	0.347187	0.374303	0.316549	0.269831	0.330294	0.373885	0.313297
MINERVA HMOX1 pathway	MINERVA HMOX1 pathway	0.341435	0.330922	0.2997	0.232729	0.291584	0.28743	0.313277
WP554	ACE inhibitor pathway	0.325769	0.2962	0.192161	0.206172	0.314666	0.251005	0.313277
WP4760	PKC-gamma calcium signaling pathway in ataxia	0.337985	0.364455	0.245004	0.276063	0.368281	0.341988	0.313206
WP2815	Mammary gland development pathway - Involution (Stage 4 of 4)	0.354762	0.352196	0.356062	0.234227	0.318596	0.201178	0.313176
WP4925	Unfolded protein response	0.362614	0.367673	0.369656	0.238046	0.31423	0.318097	0.313122
WP524	G13 signaling pathway	0.351255	0.422049	0.276289	0.211422	0.316575	0.324035	0.313039
WP623	Oxidative phosphorylation	0.186789	0.230591	0.308586	0.513204	0.380318	0.194903	0.313037
WP4537	Hippo-Yap signaling pathway	0.335503	0.346756	0.248509	0.263461	0.329498	0.407323	0.312966
WP3972	PDGFR-beta pathway	0.33816	0.386871	0.310759	0.246913	0.328166	0.351028	0.31291
WP3680	Physico-chemical features and toxicity-associated pathways	0.356725	0.36454	0.286269	0.254783	0.326215	0.357619	0.31291
WP2533	Glycerophospholipid biosynthetic pathway	0.332772	0.370904	0.36917	0.314661	0.321157	0.357262	0.312826
WP3945	TYROBP causal network in microglia	0.396786	0.419557	0.255338	0.148767	0.285365	0.233199	0.312784
WP4389	Bile acids synthesis and enterohepatic circulation	0.342574	0.341097	0.281878	0.268578	0.298939	0.394206	0.312634
WP4560	MFAP5 effect on permeability and motility of endothelial cells via cytoskeleton rearrangement	0.34852	0.382933	0.227683	0.257448	0.33931	0.367281	0.312572
WP1434	Osteopontin signaling	0.352178	0.382327	0.262955	0.251372	0.327965	0.332274	0.312559
WP2864	Apoptosis-related network due to altered Notch3 in ovarian cancer	0.379202	0.383986	0.295633	0.249756	0.33141	0.363057	0.312415
WP205	IL-7 signaling pathway	0.34432	0.378045	0.310759	0.269831	0.318014	0.330958	0.312368
WP2035	Follicle stimulating hormone (FSH) signaling pathway	0.352176	0.383394	0.280825	0.299406	0.322851	0.367281	0.31233
WP4860	Hijack of ubiquitination by SARS-CoV-2	0.324344	0.296036	0.27098	0.320518	0.316145	0.392969	0.312274
WP314	Fas ligand pathway and stress induction of heat shock proteins	0.36447	0.383329	0.299472	0.289589	0.323961	0.342186	0.31224
WP4876	Activation of NLRP3 inflammasome by SARS-CoV-2	0.381957	0.391025	0.258518	0.158825	0.292471	0.314668	0.312217
WP3890	Nanomaterial-induced inflammasome activation	0.402794	0.364949	0.306121	0.153196	0.224207	0.166218	0.312217
WP4225	Pyrimidine metabolism and related diseases	0.301254	0.303019	0.369467	0.203682	0.308793	0.333503	0.312137
WP4657	22q11.2 copy number variation syndrome	0.34883	0.360961	0.311358	0.264904	0.331236	0.370809	0.312036
WP673	ErbB signaling pathway	0.349983	0.371969	0.314455	0.292932	0.328338	0.360745	0.311966
WP1559	Transcription factors regulate miRNAs related to cardiac hypertrophy	0.343389	0.386971	0.306121	0.283539	0.330873	0.343487	0.311923
WP49	IL-2 signaling pathway	0.352176	0.386352	0.324625	0.269831	0.316586	0.328355	0.311908
WP4966	Fluoroacetic acid toxicity	0.211078	0.182265	0.409767	0.259658	0.311999	0.230341	0.311889
WP2371	Parkinson's disease pathway	0.36623	0.331856	0.325114	0.288155	0.335369	0.322863	0.311818
WP678	Arachidonate epoxygenase / epoxide hydrolase	0.134591	0.0860037	0.452369	0.218811	0.243285	0.149527	0.31174
WP688	Catalytic cycle of mammalian flavin-containing monooxygenases (FMOs)	0.160629	0.0340126	0.446368	0.0580117	0.258543	0.134886	0.311727
WP691	Tamoxifen metabolism	0.0693474	0.0207024	0.514725	0.0580117	0.0863284	0.0436745	0.311727
WP45	G1 to S cell cycle control	0.340156	0.342167	0.287848	0.227516	0.292038	0.431979	0.311669
WP304	Kit receptor signaling pathway	0.354989	0.378494	0.301699	0.258492	0.326673	0.354704	0.311662
WP4216	Chromosomal and microsatellite instability in colorectal cancer	0.351294	0.368506	0.315222	0.306842	0.32701	0.351003	0.311662
WP183	Proteasome degradation	0.308899	0.320061	0.349103	0.285048	0.311249	0.397731	0.311627
WP185	Integrin-mediated cell adhesion	0.340689	0.396692	0.275407	0.262729	0.326842	0.342837	0.311612
WP4685	Melanoma	0.352176	0.374492	0.315489	0.271083	0.326863	0.354493	0.311506
WP4155	Endometrial cancer	0.34289	0.369642	0.324625	0.306381	0.326673	0.344705	0.311506
WP195	IL-1 signaling pathway	0.348419	0.37782	0.32393	0.293339	0.326215	0.35881	0.311358
WP2643	Nanoparticle-mediated activation of receptor signaling	0.343205	0.360399	0.294282	0.257949	0.326727	0.352951	0.311203
WP5101	Congenital generalized lipodystrophy (CGL)	0.349357	0.391029	0.296238	0.325602	0.329093	0.353343	0.311047
WP2332	Interleukin-11 signaling pathway	0.34432	0.386352	0.288892	0.252416	0.316432	0.330465	0.311047
WP22	IL-9 signaling pathway	0.329111	0.384539	0.310366	0.257893	0.32041	0.330292	0.311047
WP5074	Kallmann syndrome	0.347369	0.378697	0.32466	0.286137	0.318351	0.354853	0.311047
WP3877	MYD88 distinct input-output pathway	0.381885	0.400497	0.315804	0.316224	0.315957	0.364101	0.310947
WP127	IL-5 signaling pathway	0.352176	0.382647	0.313085	0.259091	0.326215	0.34071	0.310906
WP3634	Insulin signaling in adipocytes (normal condition)	0.310161	0.340642	0.351748	0.299577	0.328278	0.343487	0.310906
WP3635	Insulin signaling in adipocytes (diabetic condition)	0.310161	0.340642	0.351748	0.299577	0.328278	0.343487	0.310906
WP4583	Biomarkers for urea cycle disorders	0.0974197	0.0480183	0.501081	0.0600812	0.245679	0.196839	0.31074
WP422	MAPK cascade	0.357077	0.378943	0.309115	0.271083	0.32701	0.34855	0.310679
WP2828	Bladder cancer	0.359141	0.361525	0.303954	0.271083	0.326215	0.33389	0.310495
WP732	Serotonin receptor 2 and ELK-SRF/GATA4 signaling	0.35288	0.371709	0.315016	0.268578	0.347662	0.373059	0.310311
WP3869	Cannabinoid receptor signaling	0.288778	0.354637	0.293686	0.306842	0.329625	0.372838	0.310288
WP3879	4-hydroxytamoxifen, Dexamethasone, and Retinoic Acids Regulation of p27 Expression	0.341327	0.376623	0.324591	0.275477	0.319903	0.359657	0.310242
WP5036	Angiotensin II receptor type 1 pathway	0.348182	0.359588	0.257218	0.242366	0.333578	0.336263	0.310242
WP4932	7q11.23 copy number variation syndrome	0.356141	0.351535	0.301988	0.30353	0.346738	0.3647	0.310162
WP4255	Non-small cell lung cancer	0.345516	0.374492	0.322684	0.271083	0.324891	0.344705	0.310134
MINERVA TGFbeta signalling	MINERVA TGFbeta signalling	0.347671	0.376513	0.261689	0.299137	0.329715	0.362953	0.309991
WP4904	LDLRAD4 and what we know about it	0.358905	0.385534	0.308072	0.294978	0.328104	0.410209	0.309772
WP4523	Classical pathway of steroidogenesis with glucocorticoid and mineralocorticoid metabolism	0.218711	0.151156	0.446409	0.0971038	0.160601	0.322881	0.309647
WP2878	PPAR-alpha pathway	0.285884	0.157303	0.445331	0.21342	0.313848	0.222258	0.309594
WP4271	Vitamin B12 disorders	0.276806	0.209657	0.399948	0.264805	0.348728	0.214419	0.30946
WP4921	Mitochondrial complex III assembly	0.274723	0.223358	0.301779	0.487145	0.354634	0.250078	0.309441
WP1433	Nucleotide-binding oligomerization domain (NOD) pathway	0.379525	0.396866	0.267713	0.232941	0.312059	0.335979	0.309431
WP4877	Host-pathogen interaction of human coronaviruses - MAPK signaling	0.342847	0.354334	0.323474	0.267869	0.32697	0.372838	0.309346
WP5046	NAD metabolism in oncogene-induced senescence and mitochondrial dysfunction-associated senescence	0.305968	0.304448	0.327495	0.296041	0.291675	0.285577	0.309318
WP111	Electron transport chain: OXPHOS system in mitochondria	0.190145	0.222544	0.30787	0.503095	0.377456	0.193931	0.309274
WP4752	Base excision repair	0.362289	0.380509	0.299662	0.202244	0.308468	0.410912	0.309236
WP3301	MFAP5-mediated ovarian cancer cell motility and invasiveness	0.368649	0.359011	0.213761	0.257448	0.334942	0.421176	0.309176
WP2895	Differentiation of white and brown adipocyte	0.338665	0.41874	0.358344	0.4136	0.314047	0.201926	0.309076
WP3614	Photodynamic therapy-induced HIF-1 survival signaling	0.338609	0.339849	0.327112	0.33197	0.347232	0.316264	0.309005
WP4949	16p11.2 proximal deletion syndrome	0.358094	0.350607	0.294393	0.259952	0.320171	0.384282	0.308997
WP5097	CCL18 signaling pathway	0.368239	0.363488	0.279114	0.285071	0.330736	0.259068	0.308842
WP51	Regulation of actin cytoskeleton	0.352845	0.392074	0.271841	0.248457	0.329425	0.351178	0.308585
WP2884	NRF2 pathway	0.313261	0.262619	0.344081	0.219804	0.347382	0.340698	0.308507
WP4542	Overview of leukocyte-intrinsic Hippo pathway functions	0.353864	0.396097	0.270747	0.26891	0.321294	0.373974	0.307909
WP690	Polyol pathway	0.064185	0.0386419	0.416082	0.0461299	0.381196	0.129492	0.307453
WP1742	TP53 network	0.349135	0.380814	0.285135	0.204306	0.325	0.332847	0.307425
WP1533	Vitamin B12 metabolism	0.35829	0.302501	0.371437	0.225755	0.320116	0.268859	0.307047
WP4210	Tryptophan catabolism leading to NAD+ production	0.27131	0.231807	0.402856	0.21522	0.295354	0.185442	0.306827
WP4571	Urea cycle and related diseases	0.128151	0.0473436	0.546779	0.0470066	0.213971	0.192759	0.306727
WP4871	Kisspeptin/kisspeptin receptor system in the ovary	0.346066	0.386661	0.299802	0.268578	0.315868	0.35081	0.306425
WP2876	Pregnane X receptor pathway	0.190444	0.174944	0.453537	0.0681574	0.287934	0.214897	0.306258
WP2875	Constitutive androstane receptor pathway	0.186207	0.13256	0.461761	0.0879273	0.287156	0.180326	0.306258
WP2359	Parkin-ubiquitin proteasomal system pathway	0.312276	0.31692	0.336018	0.301738	0.313427	0.411283	0.306225
WP3982	miRNA regulation of p53 pathway in prostate cancer	0.36855	0.409818	0.328904	0.226505	0.274792	0.31116	0.305604
WP3940	One-carbon metabolism and related pathways	0.254129	0.200271	0.385117	0.24026	0.341164	0.325393	0.305351
MINERVA JNK pathway	MINERVA JNK pathway	0.332012	0.35945	0.358339	0.293339	0.354308	0.403011	0.305338
WP53	ID signaling pathway	0.327522	0.382946	0.306327	0.306052	0.334327	0.414252	0.30529
WP4947	Nitric oxide metabolism in cystic fibrosis	0.336654	0.330962	0.305109	0.257791	0.338533	0.330819	0.305093
WP4767	FGFR3 signaling in chondrocyte proliferation and terminal differentiation	0.342574	0.342069	0.294553	0.284958	0.322851	0.362784	0.304718
WP558	Complement and coagulation cascades	0.415526	0.353571	0.300369	0.230946	0.315161	0.265192	0.304016
MINERVA Orf10 Cul2 pathway	MINERVA Orf10 Cul2 pathway	0.32748	0.297658	0.270936	0.307689	0.32214	0.406949	0.303441
WP4918	Cellular proteostasis	0.411698	0.326962	0.311736	0.364232	0.362305	0.448304	0.303396
WP15	Selenium micronutrient network	0.362891	0.346111	0.358191	0.247068	0.301598	0.293451	0.30334
WP241	One-carbon metabolism	0.276079	0.284908	0.369529	0.192463	0.366571	0.299726	0.303225
WP4292	Methionine metabolism leading to sulfur amino acids and related disorders	0.122391	0.0721201	0.446188	0.107406	0.310893	0.300352	0.303225
MINERVA Nsp14 and metabolism	MINERVA Nsp14 and metabolism	0.290314	0.305143	0.318941	0.223747	0.31307	0.350945	0.302886
WP4300	Extracellular vesicles in the crosstalk of cardiac cells	0.337359	0.32531	0.264631	0.34926	0.327239	0.299891	0.302879
WP4842	Mammalian disorder of sexual development	0.404521	0.301416	0.324205	0.394544	0.374512	0.495799	0.302042
WP2806	Complement system	0.399662	0.356975	0.274466	0.241311	0.304319	0.260906	0.301999
WP704	Methylation pathways	0.248324	0.215048	0.414033	0.155016	0.265055	0.290433	0.301903
WP5110	Familial hyperlipidemia type 3	0.383738	0.319588	0.37351	0.213182	0.280541	0.241646	0.301638
WP2333	Trans-sulfuration pathway	0.255353	0.22017	0.374475	0.220828	0.329757	0.317527	0.301388
WP2848	Pluripotent stem cell differentiation pathway	0.373835	0.395429	0.197085	0.274636	0.362078	0.402753	0.30118
WP404	Nucleotide metabolism	0.355955	0.308556	0.316364	0.275966	0.305653	0.462817	0.301088
WP4504	Cysteine and methionine catabolism	0.168841	0.0956	0.446188	0.190759	0.326832	0.198225	0.301006
WP2507	Nanomaterial induced apoptosis	0.365738	0.383329	0.35887	0.343981	0.323961	0.283673	0.30069
WP4582	Cancer immunotherapy by CTLA4 blockade	0.332435	0.418611	0.314455	0.257893	0.316575	0.30865	0.300589
WP4875	Disruption of postsynaptic signaling by CNV	0.342574	0.340631	0.263806	0.302365	0.330154	0.390511	0.300502
WP4297	Thiamine metabolic pathways	0.219302	0.211547	0.322736	0.374093	0.329589	0.242009	0.299607
WP5061	Fatty acid transporters	0.307044	0.248302	0.338209	0.320332	0.286257	0.173008	0.299013
WP4506	Tyrosine metabolism	0.0629829	0.0223313	0.570196	0.0685569	0.279184	0.234365	0.298585
WP4018	Clear cell renal cell carcinoma pathways	0.315727	0.305339	0.324394	0.294187	0.333536	0.31752	0.298373
WP528	Acetylcholine synthesis	0.283771	0.289069	0.276643	0.396871	0.349511	0.384857	0.298169
WP3925	Amino acid metabolism	0.206502	0.179218	0.416426	0.263711	0.333536	0.225128	0.297775
WP3613	Photodynamic therapy-induced unfolded protein response	0.36594	0.349529	0.394065	0.20352	0.294803	0.368882	0.297743
WP4519	Cerebral organic acidurias, including diseases	0.172223	0.146675	0.404677	0.373241	0.397776	0.228298	0.297133
WP4228	Vitamin B6-dependent and responsive disorders	0.198373	0.12483	0.447546	0.252495	0.362556	0.243435	0.297133
WP2542	Sulindac metabolic pathway	0.286194	0.24424	0.381455	0.37371	0.350681	0.219243	0.296914
WP2453	TCA cycle and deficiency of pyruvate dehydrogenase complex (PDHc)	0.174914	0.192227	0.31958	0.464946	0.346416	0.225568	0.296899
WP500	Glycogen synthesis and degradation	0.26514	0.300045	0.298307	0.352538	0.26193	0.304366	0.296889
WP4259	Disorders of folate metabolism and transport	0.284498	0.192456	0.428053	0.16313	0.304433	0.312132	0.29687
WP176	Folate metabolism	0.362891	0.30683	0.358028	0.215234	0.306892	0.284521	0.296759
WP78	TCA cycle (aka Krebs or citric acid cycle)	0.170477	0.197799	0.361739	0.471693	0.362305	0.225051	0.296709
WP4584	Biomarkers for pyrimidine metabolism disorders	0.306508	0.305124	0.34765	0.255338	0.333397	0.341856	0.296311
WP465	Tryptophan metabolism	0.162039	0.133059	0.468493	0.24403	0.313411	0.204927	0.296196
WP5049	Glycolysis in senescence	0.285692	0.286199	0.322892	0.352639	0.330595	0.304103	0.294958
WP3580	Methionine de novo and salvage pathway	0.286194	0.257622	0.341138	0.245565	0.355468	0.325351	0.294799
WP4814	Somatic sex determination	0.383533	0.246799	0.198428	0.371902	0.368075	0.495799	0.294554
WP5037	Riboflavin and CoQ disorders	0.195678	0.2196	0.375084	0.51027	0.320403	0.24499	0.294304
WP3947	Serotonin and anxiety	0.316875	0.395553	0.232109	0.235081	0.28913	0.375771	0.294186
WP4290	Metabolic reprogramming in colon cancer	0.264369	0.261683	0.322944	0.268864	0.340925	0.273726	0.292446
WP4661	Amino acid metabolism pathway excerpt: histidine catabolism extension	0.181776	0.0404378	0.52267	0.0626288	0.236203	0.279839	0.292423
WP497	Urea cycle and metabolism of amino groups	0.143908	0.106119	0.422215	0.138319	0.32209	0.19457	0.292171
WP4830	GDNF/RET signaling axis	0.372784	0.288407	0.308226	0.255107	0.374563	0.394435	0.292049
WP698	Glucuronidation	0.107515	0.0675084	0.479079	0.107534	0.26392	0.0785293	0.291961
WP3656	Interleukin-1 induced activation of NF-kB	0.362891	0.342924	0.315804	0.321662	0.318407	0.314668	0.291777
WP2525	Trans-sulfuration and one-carbon metabolism	0.247105	0.2117	0.379125	0.201956	0.355468	0.33682	0.290605
WP4969	RAS and bradykinin pathways in COVID-19	0.362891	0.311767	0.305289	0.219682	0.338509	0.261643	0.290139
WP4742	Ketogenesis and ketolysis	0.187634	0.142629	0.458846	0.348827	0.274151	0.198602	0.290127
WP5050	TCA cycle in senescence	0.217534	0.224914	0.285218	0.467016	0.284961	0.264338	0.289987
WP4595	Urea cycle and associated pathways	0.146993	0.115046	0.494725	0.197775	0.273253	0.196839	0.288815
WP4190	Mevalonate arm of cholesterol biosynthesis pathway	0.255363	0.184299	0.433743	0.191245	0.252045	0.262054	0.288652
WP4629	Aerobic glycolysis	0.270447	0.284701	0.238842	0.377453	0.333838	0.266389	0.287461
WP534	Glycolysis and gluconeogenesis	0.217475	0.226706	0.291168	0.369597	0.304522	0.259068	0.287461
WP5112	Familial hyperlipidemia type 5	0.371622	0.338661	0.378704	0.211426	0.281221	0.258062	0.28738
WP4493	Cells and molecules involved in local acute inflammatory response	0.402559	0.446537	0.261897	0.226461	0.322848	0.243141	0.286905
WP4224	Purine metabolism and related disorders	0.280027	0.292551	0.315291	0.199857	0.277622	0.387635	0.286889
WP716	Vitamin A and carotenoid metabolism	0.210996	0.214704	0.431645	0.122494	0.293066	0.217221	0.285587
WP100	Glutathione metabolism	0.228494	0.208761	0.357475	0.217373	0.337138	0.334269	0.285119
WP561	Heme biosynthesis	0.277629	0.285173	0.354855	0.279211	0.276874	0.283036	0.284626
WP1946	Cori cycle	0.268055	0.262619	0.292284	0.331571	0.30392	0.268952	0.284355
WP4553	FBXL10 enhancement of MAP/ERK signaling in diffuse large B-cell lymphoma	0.361671	0.391869	0.208505	0.210255	0.313247	0.421999	0.284262
WP311	Ketone bodies synthesis and degradation	0.0958316	0.0917911	0.485272	0.28635	0.336413	0.121166	0.284228
WP134	Pentose phosphate metabolism	0.325119	0.330462	0.307977	0.195331	0.311903	0.344235	0.283588
WP4236	Krebs cycle disorders	0.165383	0.15955	0.402691	0.466345	0.366632	0.213996	0.281897
MINERVA Coagulation pathway	MINERVA Coagulation pathway	0.409437	0.368342	0.297625	0.23893	0.326355	0.263115	0.281745
WP4792	Purine metabolism	0.280174	0.306146	0.29359	0.193754	0.26116	0.422575	0.279924
WP2456	HIF1A and PPARG regulation of glycolysis	0.284893	0.306486	0.316215	0.309301	0.352733	0.259068	0.278185
WP4720	Eicosanoid metabolism via cytochrome P450 monooxygenases (CYP) pathway	0.134591	0.0526822	0.501171	0.0780027	0.254161	0.0613771	0.277793
WP4688	Serine metabolism	0.187035	0.124197	0.410953	0.104256	0.362771	0.29168	0.272816
WP3963	Mevalonate pathway	0.260795	0.184299	0.415133	0.191245	0.235172	0.256092	0.270493
WP3944	Serotonin and anxiety-related events	0.327257	0.40432	0.204585	0.175346	0.28913	0.347564	0.270164
WP4522	Metabolic pathway of LDL, HDL and TG, including diseases	0.406862	0.298172	0.328415	0.187506	0.300442	0.248363	0.268168
WP2289	Drug induction of bile acid pathway	0.161418	0.0695366	0.553837	0.0660929	0.380312	0.0253878	0.262878
WP4157	GABA metabolism (aka GHB)	0.112965	0.0989431	0.49773	0.237504	0.290741	0.157365	0.262813
WP272	Blood clotting cascade	0.468362	0.364363	0.315516	0.252623	0.284559	0.250754	0.262325
WP4518	Gamma-glutamyl cycle for the biosynthesis and degradation of glutathione, including diseases	0.212105	0.208761	0.309952	0.204625	0.360141	0.342209	0.262166
WP5109	Familial hyperlipidemia type 2	0.383738	0.298172	0.325777	0.198588	0.306621	0.241646	0.261709
WP430	Statin inhibition of cholesterol production	0.377495	0.268537	0.374832	0.220933	0.277205	0.255369	0.261709
WP694	Arylamine metabolism	0.1428	0.0572856	0.512918	0.0580053	0.153797	0.0594119	0.259992
WP699	Aflatoxin B1 metabolism	0.144405	0.124517	0.545437	0.0923143	0.21317	0.080915	0.25996
WP383	Striated muscle contraction pathway	0.165369	0.389656	0.0914897	0.509123	0.0356193	0.0703027	0.251784
WP4883	SARS-CoV-2 and angiotensin-converting enzyme 2 receptor: molecular mechanisms	0.319495	0.176159	0.183661	0.206172	0.41678	0.260977	0.24158
WP4873	Peroxiredoxin 2 induced ovarian failure	0.311542	0.358458	0.250798	0.202503	0.261732	0.371763	0.239377
WP5089	Kinin-Kallikrein pathway	0.365182	0.279801	0.322305	0.221977	0.32499	0.256182	0.232098
WP4927	COVID-19, thrombosis and anticoagulation	0.521631	0.364363	0.279211	0.219068	0.283188	0.180675	0.216854
WP3601	Lipid particles composition	0.410721	0.236851	0.305378	0.198588	0.266819	0.247686	0.189266
WP1604	Codeine and morphine metabolism	0.0565237	0.0248477	0.521759	0.0440005	0.326751	0.0302351	NA
WP2491	Diclofenac metabolic pathway	0.0527418	0.015207	0.568111	0.0712642	0.0816967	0.0261058	NA

## Sheet: Pathway activities in non-COVID
ID	name	lung	spleen	liver	heart	kidney	testi	thyroid
WP5089	Kinin-Kallikrein pathway	0.566732	0.395342	0.404777	0.276768	0.422037	0.391812	0.418986
WP3601	Lipid particles composition	0.552717	0.336045	0.330583	0.29119	0.385399	0.335718	0.430301
WP4883	SARS-CoV-2 and angiotensin-converting enzyme 2 receptor: molecular mechanisms	0.541725	0.252263	0.285749	0.225424	0.38162	0.423475	0.341962
WP2911	miRNA targets in ECM and membrane receptors	0.500199	0.351327	0.235498	0.337868	0.339142	0.331312	0.312488
WP558	Complement and coagulation cascades	0.478984	0.337494	0.32185	0.288423	0.386198	0.380167	0.355725
WP453	Inflammatory response pathway	0.47735	0.221265	0.153561	0.286082	0.303156	0.34557	0.322391
MINERVA Coagulation pathway	MINERVA Coagulation pathway	0.452323	0.333177	0.314955	0.287951	0.388213	0.380658	0.370797
WP545	Complement activation	0.450309	0.320176	0.324385	0.289142	0.370902	0.377488	0.354224
WP2276	Glial cell differentiation	0.448214	0.344476	0.267406	0.292058	0.376606	0.223392	0.328842
WP4493	Cells and molecules involved in local acute inflammatory response	0.443054	0.490059	0.257399	0.287478	0.304252	0.32258	0.346509
WP272	Blood clotting cascade	0.44248	0.364417	0.304491	0.276768	0.383286	0.334534	0.404712
WP129	Matrix metalloproteinases	0.432167	0.353801	0.249548	0.217338	0.287978	0.381611	0.297089
WP2328	Allograft Rejection	0.426077	0.404056	0.305351	0.227824	0.30656	0.31881	0.306731
WP2806	Complement system	0.425616	0.346	0.277456	0.27485	0.308497	0.348025	0.328937
WP4884	Pathogenesis of SARS-CoV-2 mediated by nsp9-nsp10 complex	0.42286	0.531627	0.322874	0.12572	0.311236	0.230408	0.274912
WP5053	Development of ureteric collection system	0.42186	0.388389	0.257399	0.30757	0.397092	0.297297	0.328337
WP554	ACE inhibitor pathway	0.419956	0.320162	0.236912	0.225424	0.367895	0.412561	0.341962
WP5110	Familial hyperlipidemia type 3	0.41761	0.322002	0.330583	0.345396	0.29581	0.344117	0.360253
WP5090	Complement system in neuronal development and plasticity	0.417139	0.344476	0.31341	0.287478	0.329212	0.340135	0.326568
WP5109	Familial hyperlipidemia type 2	0.416613	0.387364	0.302944	0.272194	0.330745	0.344117	0.424348
WP5104	Acquired partial lipodystrophy / Barraquer-Simons syndrome	0.412773	0.434624	0.302721	0.28214	0.374208	0.365204	0.346757
WP4969	RAS and bradykinin pathways in COVID-19	0.412433	0.386064	0.309605	0.258649	0.391783	0.359636	0.328543
WP1991	SRF and miRs in smooth muscle differentiation and proliferation	0.409228	0.383732	0.281987	0.407182	0.316457	0.341537	0.282078
WP4589	Major receptors targeted by epinephrine and norepinephrine	0.407617	0.485747	0.291221	0.403795	0.363671	0.396574	0.332351
WP4585	Cancer immunotherapy by PD-1 blockade	0.407617	0.469875	0.281488	0.212336	0.292384	0.298187	0.282977
WP3967	miR-509-3p alteration of YAP1/ECM axis	0.407116	0.334691	0.230128	0.271857	0.340825	0.364814	0.304486
WP4962	Airway smooth muscle cell contraction	0.405793	0.405009	0.285069	0.218532	0.332842	0.348394	0.292359
WP3670	Interactions between LOXL4 and oxidative stress pathway	0.403892	0.352773	0.230789	0.204331	0.336565	0.349763	0.299426
WP170	Nuclear receptors	0.403373	0.434104	0.367459	0.308373	0.352855	0.306211	0.318411
WP1528	Physiological and pathological hypertrophy of the heart	0.402863	0.407916	0.307045	0.266389	0.317986	0.340801	0.302682
WP4823	Genes controlling nephrogenesis	0.402566	0.386874	0.24879	0.290455	0.383475	0.33404	0.31322
WP2431	Spinal cord injury	0.402376	0.417756	0.274543	0.249701	0.310503	0.353262	0.321723
WP4760	PKC-gamma calcium signaling pathway in ataxia	0.401357	0.401074	0.263328	0.262899	0.364611	0.350674	0.308394
WP5108	Familial hyperlipidemia type 1	0.400988	0.325046	0.356663	0.254207	0.29581	0.35296	0.289267
WP3640	Imatinib and chronic myeloid leukemia	0.399229	0.440712	0.305924	0.265466	0.330926	0.341514	0.304921
WP4561	Cell migration and invasion through p75NTR	0.399224	0.432605	0.281488	0.276309	0.337333	0.340801	0.320728
WP26	S1P receptor signal transduction	0.399224	0.405712	0.30012	0.277405	0.338656	0.369211	0.319989
WP4522	Metabolic pathway of LDL, HDL and TG, including diseases	0.399135	0.365356	0.354914	0.238381	0.303455	0.35296	0.388913
WP5036	Angiotensin II receptor type 1 pathway	0.3982	0.40542	0.294148	0.279477	0.357871	0.353196	0.302172
WP5055	Burn wound healing	0.398186	0.358913	0.213252	0.240632	0.320199	0.346879	0.315284
WP4150	Wnt signaling in kidney disease	0.39775	0.357284	0.304885	0.313516	0.392209	0.395746	0.31618
WP4876	Activation of NLRP3 inflammasome by SARS-CoV-2	0.397679	0.460012	0.256998	0.157937	0.292384	0.323541	0.310193
WP3414	Initiation of transcription and translation elongation at the HIV-1 LTR	0.397484	0.411389	0.27556	0.225604	0.330296	0.404388	0.301377
WP4970	Galanin receptor pathway	0.396954	0.366352	0.298379	0.235865	0.321849	0.319929	0.300623
WP3845	Canonical and non-canonical Notch signaling	0.395996	0.373588	0.276768	0.244437	0.337364	0.34451	0.311791
WP2064	Neural crest differentiation	0.395909	0.370024	0.280806	0.264608	0.340754	0.354224	0.31747
WP3943	Robo4 and VEGF signaling pathways crosstalk	0.39486	0.491707	0.264778	0.203637	0.29978	0.349358	0.321544
WP4787	Osteoblast differentiation and related diseases	0.394714	0.398562	0.293141	0.273721	0.346356	0.359265	0.298984
WP2839	Hair follicle development: organogenesis - part 2 of 3	0.39394	0.326902	0.281639	0.298974	0.344574	0.32708	0.306106
WP2865	IL1 and megakaryocytes in obesity	0.393166	0.435731	0.254571	0.211032	0.289659	0.306725	0.296883
WP3941	Oxidative damage response	0.393166	0.394155	0.316667	0.234377	0.313902	0.363273	0.311358
WP4562	Canonical NF-kB pathway	0.393166	0.446927	0.282207	0.233718	0.309612	0.344348	0.294863
WP3890	Nanomaterial-induced inflammasome activation	0.393166	0.454852	0.256998	0.13212	0.240612	0.16458	0.310193
WP1742	TP53 network	0.392462	0.494886	0.33227	0.218973	0.325609	0.327569	0.306517
MINERVA NLRP3 inflammasome activation	MINERVA NLRP3 inflammasome activation	0.392094	0.429958	0.258398	0.205114	0.308545	0.298971	0.320917
WP4658	Small cell lung cancer	0.391229	0.374931	0.265525	0.276079	0.330953	0.333488	0.317659
WP1531	Vitamin D metabolism	0.391229	0.359969	0.394217	0.108339	0.326573	0.400253	0.258861
WP4341	Non-genomic actions of 1,25 dihydroxyvitamin D3	0.390817	0.398504	0.307293	0.25153	0.31792	0.321815	0.299391
WP4222	Phosphodiesterases in neuronal function	0.390792	0.499838	0.309289	0.385785	0.339037	0.312008	0.341661
WP4816	TGF-beta receptor signaling in skeletal dysplasias	0.390077	0.408918	0.287988	0.273721	0.32883	0.332578	0.311619
WP4331	Neovascularisation processes	0.390077	0.448183	0.288715	0.251418	0.309861	0.334574	0.321198
WP4148	Splicing factor NOVA regulated synaptic proteins	0.38955	0.323588	0.286868	0.311572	0.349983	0.369032	0.310637
WP3995	Prion disease pathway	0.389057	0.415687	0.296703	0.225683	0.300816	0.336387	0.311952
WP3413	NOTCH1 regulation of endothelial cell calcification	0.388338	0.304263	0.276259	0.29385	0.341699	0.331786	0.326076
WP4482	Vitamin D in inflammatory diseases	0.38819	0.440376	0.310905	0.257519	0.312041	0.333488	0.295303
WP3668	Hypothesized pathways in pathogenesis of cardiovascular disease	0.386937	0.404243	0.230023	0.298004	0.347072	0.35822	0.30339
WP4389	Bile acids synthesis and enterohepatic circulation	0.386885	0.395302	0.268806	0.273721	0.290783	0.398322	0.315617
WP732	Serotonin receptor 2 and ELK-SRF/GATA4 signaling	0.386365	0.408543	0.312248	0.273721	0.344635	0.350674	0.308394
WP3679	Cell-type dependent selectivity of CCK2R signaling	0.385845	0.390646	0.25965	0.277405	0.385659	0.325187	0.29759
WP2583	T cell receptor and co-stimulatory signaling	0.385812	0.436734	0.293254	0.291171	0.312934	0.377157	0.312186
WP4146	Macrophage markers	0.385725	0.587831	0.207904	0.120172	0.261889	0.187563	0.278311
WP35	G protein signaling pathways	0.385144	0.40161	0.284808	0.298554	0.341127	0.35503	0.303282
WP560	TGF-beta receptor signaling	0.385028	0.412673	0.287988	0.254947	0.329435	0.331468	0.317947
WP1433	Nucleotide-binding oligomerization domain (NOD) pathway	0.384727	0.443704	0.281687	0.243782	0.302786	0.33969	0.319009
WP4478	LTF danger signal response pathway	0.384481	0.437958	0.288767	0.232459	0.304377	0.324995	0.306825
WP5122	Prostaglandin and leukotriene metabolism in senescence	0.384443	0.399594	0.270213	0.27385	0.36527	0.352438	0.286711
WP1591	Heart development	0.383473	0.412934	0.287185	0.367418	0.322443	0.32193	0.300755
WP51	Regulation of actin cytoskeleton	0.382782	0.418393	0.276568	0.251205	0.325692	0.3367	0.308085
WP3303	RAC1/PAK1/p38/MMP2 pathway	0.382707	0.400994	0.298089	0.248137	0.31492	0.348869	0.310651
WP3981	miRNA regulation of prostate cancer signaling pathways	0.382347	0.419909	0.300197	0.284848	0.329916	0.381729	0.313037
WP5101	Congenital generalized lipodystrophy (CGL)	0.382347	0.392333	0.293556	0.311824	0.315224	0.349182	0.30462
WP3926	ApoE and miR-146 in inflammation and atherosclerosis	0.382077	0.42051	0.280783	0.246225	0.306471	0.376175	0.290658
WP268	Notch signaling	0.381356	0.38956	0.288733	0.232835	0.337579	0.367058	0.315318
WP4239	Epithelial to mesenchymal transition in colorectal cancer	0.381204	0.363038	0.287876	0.278545	0.338352	0.332681	0.311174
WP2572	Primary focal segmental glomerulosclerosis (FSGS)	0.381085	0.369452	0.252366	0.261337	0.336523	0.301681	0.313621
WP428	Wnt signaling	0.380965	0.395545	0.285069	0.314803	0.331075	0.362721	0.309836
WP5120	Inclusion body myositis	0.380907	0.416431	0.244153	0.239327	0.282412	0.397051	0.296018
WP516	Hypertrophy model	0.380497	0.395576	0.273001	0.288622	0.323616	0.309843	0.27856
WP4541	Hippo-Merlin signaling dysregulation	0.380476	0.397689	0.265525	0.282396	0.344125	0.328665	0.315172
WP4136	Fibrin complement receptor 3 signaling pathway	0.380145	0.438129	0.282207	0.219468	0.298382	0.318773	0.318923
WP4008	NO/cGMP/PKG mediated neuroprotection	0.380076	0.394155	0.298089	0.345243	0.311862	0.321907	0.313037
WP5033	Genes associated with the development of rheumatoid arthritis	0.380076	0.444223	0.271725	0.201101	0.339475	0.248534	0.216676
WP2849	Hematopoietic stem cell differentiation	0.38006	0.470029	0.24377	0.117013	0.298854	0.235932	0.323791
WP4147	PTF1A related regulatory pathway	0.38006	0.314063	0.355884	0.392246	0.3158	0.321356	0.323829
WP3927	BMP signaling in eyelid development	0.38006	0.384925	0.324918	0.286251	0.322143	0.365001	0.328842
WP4659	Gastrin signaling pathway	0.379849	0.408206	0.300197	0.248137	0.327015	0.33969	0.309272
WP244	Alpha 6 beta 4 signaling pathway	0.379849	0.39972	0.264778	0.254638	0.331193	0.342243	0.306147
WP4871	Kisspeptin/kisspeptin receptor system in the ovary	0.379849	0.416711	0.296927	0.273721	0.326637	0.330494	0.318745
WP2290	RalA downstream regulated genes	0.379532	0.405012	0.274658	0.254633	0.337533	0.371696	0.304648
WP2840	Hair follicle development: cytodifferentiation - part 3 of 3	0.379336	0.378337	0.281488	0.29878	0.335852	0.358696	0.320243
WP69	T-cell receptor (TCR) signaling pathway	0.379079	0.459941	0.300197	0.250257	0.31329	0.338974	0.308076
WP3301	MFAP5-mediated ovarian cancer cell motility and invasiveness	0.378992	0.391767	0.236075	0.268007	0.335654	0.39606	0.326568
WP185	Integrin-mediated cell adhesion	0.378943	0.418939	0.277195	0.262293	0.329569	0.327584	0.312516
WP3876	BMP2-WNT4-FOXO1 pathway in primary endometrial stromal cell differentiation	0.378675	0.261348	0.360657	0.411096	0.343855	0.327277	0.336151
WP4560	MFAP5 effect on permeability and motility of endothelial cells via cytoskeleton rearrangement	0.378472	0.391837	0.240091	0.268007	0.340135	0.333004	0.326568
WP399	Wnt signaling pathway and pluripotency	0.378458	0.360931	0.283916	0.312718	0.334527	0.369439	0.298811
WP306	Focal adhesion	0.378292	0.384993	0.250583	0.282131	0.327955	0.323706	0.315144
WP4927	COVID-19, thrombosis and anticoagulation	0.377943	0.336674	0.197372	0.191917	0.281225	0.277387	0.449715
WP4564	Neural crest cell migration during development	0.377906	0.43159	0.300428	0.256611	0.318223	0.32952	0.318592
WP4565	Neural crest cell migration in cancer	0.377906	0.43159	0.294814	0.276079	0.318843	0.334574	0.312657
WP3958	GPR40 pathway	0.377709	0.390646	0.272504	0.257215	0.336944	0.380754	0.318244
WP400	p38 MAPK signaling pathway	0.377458	0.43966	0.296181	0.235865	0.326961	0.322379	0.30415
WP47	Hedgehog signaling pathway Netpath	0.377394	0.466869	0.258238	0.216313	0.296472	0.440846	0.29501
WP254	Apoptosis	0.377321	0.441682	0.320735	0.24781	0.31446	0.324035	0.310042
WP313	Hepatocyte growth factor receptor signaling	0.377306	0.429764	0.309204	0.273721	0.334778	0.331802	0.312781
WP205	IL-7 signaling pathway	0.377244	0.426378	0.315056	0.268007	0.312934	0.364756	0.309905
WP4747	Netrin-UNC5B signaling pathway	0.376554	0.441073	0.300197	0.262293	0.315672	0.334438	0.311336
WP4874	CAMKK2 pathway	0.376516	0.420769	0.269949	0.260119	0.315672	0.370587	0.322191
WP3929	Chemokine signaling pathway	0.376394	0.435731	0.288938	0.24066	0.315672	0.323123	0.308015
WP2814	Mammary gland development pathway - Puberty (Stage 2 of 4)	0.376029	0.42101	0.250583	0.188791	0.286274	0.294775	0.324153
WP734	Serotonin receptor 4/6/7 and NR3C signaling	0.375734	0.436106	0.311056	0.293387	0.335595	0.31597	0.315248
WP524	G13 signaling pathway	0.375664	0.441129	0.292071	0.214267	0.307154	0.319023	0.302141
MINERVA HMOX1 pathway	MINERVA HMOX1 pathway	0.375385	0.377852	0.298598	0.236929	0.297392	0.306781	0.314359
WP2848	Pluripotent stem cell differentiation pathway	0.375194	0.375455	0.288249	0.370548	0.34775	0.411148	0.320641
WP4756	Renin-angiotensin-aldosterone system (RAAS)	0.375176	0.38507	0.309737	0.239424	0.324228	0.368507	0.323103
WP4705	Pathways of nucleic acid metabolism and innate immune sensing	0.374985	0.432213	0.305136	0.231087	0.291135	0.289536	0.287458
WP1539	Angiogenesis	0.374572	0.428609	0.285769	0.269186	0.304581	0.357668	0.303901
WP23	B cell receptor signaling pathway	0.374425	0.461441	0.293306	0.244525	0.312934	0.333004	0.305867
WP4542	Overview of leukocyte-intrinsic Hippo pathway functions	0.373617	0.402886	0.264778	0.301922	0.317304	0.341651	0.325584
WP4758	Nephrotic syndrome	0.373464	0.366654	0.265525	0.237278	0.35997	0.323107	0.30198
WP4533	Transcription co-factors SKI and SKIL protein partners	0.373372	0.400994	0.255474	0.237669	0.328272	0.380428	0.301377
WP4481	Resistin as a regulator of inflammation	0.373322	0.435731	0.283995	0.262293	0.332925	0.350674	0.307916
WP4479	Supression of HMGB1 mediated inflammation by THBD	0.373316	0.417946	0.265486	0.219468	0.309612	0.344348	0.297381
WP4480	Altered glycosylation of MUC1 in tumor microenvironment	0.373316	0.400994	0.271127	0.221211	0.313579	0.33969	0.292174
WP4223	Ras signaling	0.373004	0.408145	0.293657	0.273721	0.328905	0.348519	0.306225
WP5112	Familial hyperlipidemia type 5	0.373004	0.33909	0.371388	0.278792	0.29566	0.344117	0.297249
WP5087	Malignant pleural mesothelioma	0.372881	0.381108	0.270291	0.287404	0.328793	0.341237	0.311598
WP3945	TYROBP causal network in microglia	0.372851	0.456766	0.258398	0.142161	0.276462	0.243286	0.319744
WP437	EGF/EGFR signaling pathway	0.37282	0.404479	0.298271	0.261089	0.321849	0.345067	0.304133
WP2643	Nanoparticle-mediated activation of receptor signaling	0.372667	0.379107	0.289199	0.255918	0.32766	0.348519	0.308244
WP3892	Development of pulmonary dendritic cells and macrophage subsets	0.372544	0.421465	0.309204	0.303127	0.350363	0.274527	0.291961
WP4553	FBXL10 enhancement of MAP/ERK signaling in diffuse large B-cell lymphoma	0.372206	0.438321	0.230692	0.222288	0.323665	0.392591	0.317827
WP3676	BDNF-TrkB signaling	0.372203	0.419909	0.333441	0.288274	0.33067	0.344311	0.318745
WP727	Monoamine transport	0.371181	0.371622	0.322975	0.294663	0.342697	0.361371	0.322261
WP4540	Hippo signaling regulation pathways	0.370883	0.389811	0.28711	0.301681	0.348422	0.328665	0.302987
WP363	Wnt signaling pathway	0.370883	0.395723	0.304526	0.313516	0.328304	0.362815	0.328543
WP4216	Chromosomal and microsatellite instability in colorectal cancer	0.370729	0.402249	0.287988	0.29721	0.329751	0.348675	0.315495
WP61	Notch signaling pathway (Netpath)	0.370698	0.374059	0.289217	0.259355	0.305238	0.3691	0.313454
WP2324	AGE/RAGE pathway	0.370698	0.394857	0.290182	0.236173	0.309776	0.331468	0.301377
WP4337	ncRNAs involved in STAT3 signaling in hepatocellular carcinoma	0.370698	0.431715	0.311729	0.241199	0.304153	0.312769	0.301377
WP382	MAPK signaling pathway	0.370328	0.411433	0.28864	0.298392	0.321849	0.357668	0.305294
WP5074	Kallmann syndrome	0.370328	0.406101	0.31133	0.284733	0.323865	0.377995	0.317675
WP134	Pentose phosphate metabolism	0.370328	0.410223	0.376303	0.190083	0.312099	0.362596	0.335418
WP4172	PI3K-Akt signaling pathway	0.37022	0.372845	0.286617	0.290888	0.331086	0.338177	0.312488
WP289	Myometrial relaxation and contraction pathways	0.369865	0.401006	0.266075	0.314593	0.329799	0.339968	0.302027
WP5115	Network map of SARS-CoV-2 signaling pathway	0.369663	0.388247	0.298191	0.247946	0.311564	0.354339	0.305032
WP3664	Regulation of Wnt / B-catenin signaling by small molecule compounds	0.36955	0.336436	0.295704	0.377575	0.329751	0.381638	0.296607
WP3858	Toll-like receptor signaling related to MyD88	0.368811	0.435389	0.282207	0.252583	0.305645	0.332478	0.30321
MINERVA JNK pathway	MINERVA JNK pathway	0.36878	0.357046	0.337493	0.298392	0.334985	0.370073	0.305006
WP2203	Thymic stromal lymphopoietin (TSLP) signaling pathway	0.368732	0.440712	0.304688	0.241199	0.303935	0.32193	0.305136
WP4336	ncRNAs involved in Wnt signaling in hepatocellular carcinoma	0.36869	0.359957	0.291147	0.313516	0.33601	0.372772	0.315248
WP395	IL-4 signaling pathway	0.368638	0.439175	0.310267	0.221698	0.30373	0.331468	0.306972
WP2112	IL-17 signaling pathway	0.368638	0.400994	0.307027	0.249404	0.30729	0.369568	0.32052
WP1772	Apoptosis modulation and signaling	0.368504	0.393482	0.320492	0.305853	0.316396	0.324241	0.304311
WP3937	Microglia pathogen phagocytosis pathway	0.368384	0.499275	0.257238	0.161568	0.218453	0.216957	0.308076
WP2113	Type III interferon signaling	0.368101	0.416822	0.328414	0.24066	0.303219	0.282234	0.336202
WP4912	SARS coronavirus and innate immunity	0.368101	0.418609	0.328414	0.238711	0.302684	0.300486	0.325824
WP2355	Corticotropin-releasing hormone signaling pathway	0.368025	0.396618	0.289775	0.254011	0.317986	0.351288	0.302179
WP4558	Overview of interferons-mediated signaling pathway	0.36734	0.424268	0.322681	0.24781	0.302684	0.311449	0.313483
WP4868	Type I interferon induction and signaling during SARS-CoV-2 infection	0.36734	0.418609	0.331785	0.233924	0.303219	0.29681	0.311405
WP619	Type II interferon signaling (IFNG)	0.36734	0.452356	0.286007	0.216899	0.287684	0.222612	0.301738
WP4269	Ethanol metabolism production of ROS by CYP2E1	0.367261	0.388752	0.320908	0.235317	0.344113	0.27568	0.300465
MINERVA Interferon 1 pathway	MINERVA Interferon 1 pathway	0.366967	0.418609	0.328414	0.236761	0.295257	0.302956	0.312706
WP138	Androgen receptor signaling pathway	0.366926	0.395641	0.298089	0.247017	0.329409	0.368396	0.308903
WP384	Apoptosis modulation by HSP70	0.366827	0.400007	0.328142	0.225683	0.302786	0.283618	0.302927
WP673	ErbB signaling pathway	0.366765	0.400994	0.314235	0.27664	0.332267	0.358544	0.31223
WP3932	Focal adhesion: PI3K-Akt-mTOR-signaling pathway	0.366765	0.37303	0.28073	0.288274	0.324851	0.356464	0.305931
WP4186	Somatroph axis (GH) and its relationship to dietary restriction and aging	0.366765	0.354642	0.260214	0.336035	0.314787	0.367878	0.308402
WP3287	Overview of nanoparticle effects	0.366731	0.440451	0.242655	0.222716	0.325413	0.31353	0.303772
WP3931	Embryonic stem cell pluripotency pathways	0.366672	0.38758	0.310375	0.296084	0.338352	0.35633	0.311174
WP585	Interferon type I signaling pathways	0.366579	0.445257	0.313164	0.238659	0.306413	0.315045	0.304419
WP2868	TCA cycle nutrient use and invasiveness of ovarian cancer	0.366579	0.38758	0.304849	0.262293	0.302149	0.380862	0.328543
WP4495	IL-10 anti-inflammatory signaling pathway	0.366579	0.452104	0.309204	0.225625	0.285387	0.230449	0.349899
WP4666	Hepatitis B infection	0.366547	0.416822	0.312845	0.253284	0.315783	0.330494	0.308356
WP3982	miRNA regulation of p53 pathway in prostate cancer	0.36647	0.465325	0.319332	0.225683	0.297727	0.324035	0.329335
WP4864	Host-pathogen interaction of human coronaviruses - apoptosis	0.366392	0.419791	0.338822	0.310774	0.312901	0.295479	0.317952
MINERVA Apoptosis pathway	MINERVA Apoptosis pathway	0.366392	0.445426	0.336726	0.301922	0.309792	0.279673	0.317952
WP2864	Apoptosis-related network due to altered Notch3 in ovarian cancer	0.366163	0.409606	0.296701	0.252404	0.325715	0.335619	0.310408
WP4258	lncRNA in canonical Wnt signaling and colorectal cancer	0.366096	0.363031	0.291147	0.306759	0.341366	0.370938	0.313075
WP4263	Pancreatic adenocarcinoma pathway	0.36583	0.404333	0.306885	0.273721	0.326818	0.33963	0.311174
WP53	ID signaling pathway	0.365815	0.399967	0.307582	0.296884	0.324782	0.417981	0.308351
WP3872	Regulation of apoptosis by parathyroid hormone-related protein	0.365815	0.375081	0.323198	0.341435	0.339624	0.320018	0.327732
WP2507	Nanomaterial induced apoptosis	0.365737	0.377975	0.327904	0.342868	0.30944	0.289548	0.292988
WP3624	Lung fibrosis	0.365613	0.350322	0.221414	0.283419	0.313257	0.324982	0.315521
WP2291	Deregulation of Rab and Rab effector genes in bladder cancer	0.365542	0.493399	0.243862	0.117971	0.280291	0.22339	0.290941
WP2815	Mammary gland development pathway - Involution (Stage 4 of 4)	0.365347	0.39467	0.309044	0.216967	0.31112	0.180093	0.313432
WP366	TGF-beta signaling pathway	0.36527	0.404035	0.28892	0.260919	0.329516	0.362046	0.304512
WP98	Prostaglandin synthesis and regulation	0.365095	0.286392	0.231215	0.238381	0.339891	0.348889	0.300569
WP707	DNA damage response	0.365082	0.410116	0.288621	0.225683	0.304228	0.373243	0.306285
WP4312	Rett syndrome causing genes	0.364957	0.402061	0.283693	0.251368	0.34158	0.38226	0.310516
WP4537	Hippo-Yap signaling pathway	0.364598	0.36012	0.261914	0.301573	0.32779	0.376516	0.329299
WP2032	Thyroid stimulating hormone (TSH) signaling pathway	0.364582	0.420957	0.307582	0.270055	0.329462	0.333004	0.310707
WP712	Estrogen signaling pathway	0.364582	0.401535	0.300255	0.269186	0.305645	0.333246	0.298509
WP430	Statin inhibition of cholesterol production	0.364564	0.320699	0.379245	0.220631	0.29065	0.350015	0.41274
WP474	Endochondral ossification	0.364503	0.335959	0.26889	0.236439	0.340684	0.38243	0.316809
WP4808	Endochondral ossification with skeletal dysplasias	0.364503	0.335959	0.26889	0.236439	0.340684	0.38243	0.316809
WP2261	Glioblastoma signaling pathways	0.364488	0.406358	0.309931	0.268084	0.330798	0.357668	0.308076
WP322	Osteoblast signaling	0.364488	0.346597	0.239758	0.259338	0.31769	0.341237	0.336134
WP314	Fas ligand pathway and stress induction of heat shock proteins	0.364488	0.394177	0.297011	0.276972	0.31482	0.312347	0.309474
WP4204	Tumor suppressor activity of SMARCB1	0.364292	0.411644	0.264582	0.233165	0.328154	0.379451	0.308735
WP4872	MAP3K1 role in promoting and blocking gonadal determination	0.364272	0.347825	0.271009	0.262293	0.317986	0.381729	0.323829
WP4534	Mechanoregulation and pathology of YAP/TAZ via Hippo and non-Hippo mechanisms	0.364088	0.370513	0.260389	0.276972	0.339475	0.322591	0.314174
WP536	Calcium regulation in cardiac cells	0.36405	0.393023	0.266741	0.302764	0.323925	0.351235	0.303282
WP2447	Amyotrophic lateral sclerosis (ALS)	0.363925	0.40622	0.320908	0.286481	0.320214	0.369735	0.318272
WP3877	MYD88 distinct input-output pathway	0.363643	0.427722	0.328141	0.340664	0.301368	0.331468	0.309372
WP710	DNA damage response (only ATM dependent)	0.363641	0.39485	0.306854	0.24554	0.31482	0.331468	0.304146
WP3844	PI3K-AKT-mTOR signaling pathway and therapeutic opportunities	0.363506	0.407032	0.306854	0.288274	0.33067	0.371215	0.313037
WP4141	PI3K/AKT/mTOR - VitD3 signaling	0.363506	0.389973	0.267406	0.287404	0.313256	0.328828	0.321198
WP3851	TLR4 signaling and tolerance	0.363393	0.419472	0.315409	0.226149	0.308677	0.333488	0.312706
WP3656	Interleukin-1 induced activation of NF-kB	0.363393	0.384846	0.332468	0.315634	0.308564	0.331468	0.329071
WP3849	MAPK and NFkB signaling pathways inhibited by Yersinia YopJ	0.363393	0.400994	0.276768	0.252583	0.315672	0.346408	0.309769
WP1602	Nicotine effect on dopaminergic neurons	0.36324	0.36012	0.259355	0.277405	0.33831	0.378289	0.312191
WP2877	Vitamin D receptor pathway	0.362952	0.354531	0.280749	0.211565	0.293033	0.33197	0.319495
WP4838	Regucalcin in proximal tubule epithelial kidney cells	0.362664	0.440578	0.310107	0.294001	0.313579	0.344315	0.298633
WP3611	Photodynamic therapy-induced AP-1 survival signaling.	0.362277	0.373453	0.313336	0.2602	0.30944	0.329154	0.297312
WP4205	MET in type 1 papillary renal cell carcinoma	0.3622	0.406662	0.319851	0.269305	0.324586	0.3366	0.311174
WP4685	Melanoma	0.3622	0.409933	0.318863	0.2749	0.328589	0.3367	0.319722
WP22	IL-9 signaling pathway	0.3622	0.43139	0.304849	0.24781	0.303546	0.371843	0.311174
WP2374	Oncostatin M signaling pathway	0.3622	0.403204	0.316948	0.235865	0.30373	0.332236	0.301377
WP4535	Envelope proteins and their potential roles in EDMD physiopathology	0.3622	0.416429	0.274004	0.262293	0.330406	0.357992	0.308095
WP422	MAPK cascade	0.3622	0.404333	0.310375	0.273721	0.325267	0.329999	0.304827
WP5098	T-cell activation SARS-CoV-2	0.361948	0.438584	0.296901	0.273721	0.319281	0.348869	0.307023
WP2636	Common pathways underlying drug addiction	0.361822	0.402421	0.306008	0.293387	0.325401	0.344176	0.297964
WP2828	Bladder cancer	0.361631	0.429077	0.326032	0.265799	0.315672	0.31597	0.305652
WP1530	miRNA regulation of DNA damage response	0.361556	0.405773	0.289329	0.222328	0.299274	0.373831	0.306053
WP4538	Regulatory circuits of the STAT3 signaling pathway	0.360942	0.382422	0.306782	0.278536	0.323502	0.369439	0.304024
WP4786	Type I collagen synthesis in the context of osteogenesis imperfecta	0.360814	0.285429	0.302908	0.250826	0.290761	0.349122	0.320562
WP3584	MECP2 and associated Rett syndrome	0.3607	0.382017	0.281223	0.207297	0.320918	0.367114	0.294657
WP1425	Bone morphogenic protein (BMP) signaling and regulation	0.360696	0.404035	0.380211	0.29878	0.315981	0.381289	0.286456
WP5072	Modulators of TCR signaling and T cell activation	0.360657	0.456155	0.292773	0.252583	0.313301	0.351408	0.301377
WP1544	MicroRNAs in cardiomyocyte hypertrophy	0.360645	0.401962	0.304885	0.285982	0.326637	0.348791	0.31058
WP2813	Mammary gland development pathway - Embryonic development (Stage 1 of 4)	0.360356	0.358913	0.285895	0.260813	0.345704	0.287936	0.318444
WP2035	Follicle stimulating hormone (FSH) signaling pathway	0.360246	0.426436	0.300197	0.294978	0.318612	0.357668	0.311358
WP4217	Ebola virus pathway in host	0.359899	0.41884	0.278182	0.239077	0.308154	0.328828	0.292438
WP4940	15q11.2 copy number variation syndrome	0.359361	0.402089	0.301623	0.228631	0.323643	0.424914	0.293831
WP4255	Non-small cell lung cancer	0.359203	0.408133	0.319332	0.269305	0.309792	0.329174	0.312106
WP1434	Osteopontin signaling	0.359123	0.426113	0.243493	0.251872	0.336509	0.332478	0.327555
WP3853	ERK pathway in Huntington's disease	0.359001	0.409087	0.325408	0.230789	0.315672	0.348694	0.325994
WP4949	16p11.2 proximal deletion syndrome	0.358664	0.380881	0.290109	0.246061	0.312021	0.371142	0.310148
WP49	IL-2 signaling pathway	0.358664	0.426378	0.315021	0.268007	0.301994	0.307999	0.309686
WP127	IL-5 signaling pathway	0.358664	0.409093	0.307027	0.24781	0.30691	0.330232	0.310467
WP2380	Brain-derived neurotrophic factor (BDNF) signaling pathway	0.358633	0.395728	0.298853	0.248654	0.315672	0.347583	0.305652
WP5083	Neuroinflammation and glutamatergic signaling	0.358633	0.389508	0.288752	0.283351	0.323876	0.331468	0.302634
WP5097	CCL18 signaling pathway	0.358463	0.3484	0.251476	0.245366	0.311955	0.279302	0.315039
WP4904	LDLRAD4 and what we know about it	0.358411	0.411306	0.2881	0.291976	0.346147	0.384387	0.284887
WP3651	Pathways affected in adenoid cystic carcinoma	0.35803	0.415395	0.293841	0.242955	0.329516	0.357573	0.304491
WP2267	Synaptic vesicle pathway	0.357966	0.3504	0.286151	0.306349	0.33981	0.364176	0.300025
WP4877	Host-pathogen interaction of human coronaviruses - MAPK signaling	0.357827	0.390051	0.305286	0.264341	0.326337	0.348305	0.298678
WP2516	ATM signaling pathway	0.357665	0.407727	0.286773	0.234602	0.304186	0.375681	0.306517
WP4301	Inhibition of exosome biogenesis and secretion by Manumycin A in CRPC cells	0.357649	0.402421	0.294374	0.271773	0.345647	0.35473	0.305113
WP167	Eicosanoid synthesis	0.357427	0.343039	0.231639	0.26282	0.340741	0.348889	0.271098
WP3863	T-cell antigen receptor (TCR) pathway during Staphylococcus aureus infection	0.357062	0.409933	0.288416	0.276079	0.31482	0.346408	0.303396
WP3617	Photodynamic therapy-induced NF-kB survival signaling	0.356748	0.45015	0.263478	0.246225	0.305011	0.330311	0.301377
WP2332	Interleukin-11 signaling pathway	0.356724	0.423206	0.304519	0.241199	0.31792	0.333004	0.308076
WP3657	Hematopoietic stem cell gene regulation by GABP alpha/beta complex	0.356408	0.415202	0.278182	0.256474	0.325213	0.358087	0.312407
WP4298	Acute viral myocarditis	0.356408	0.409933	0.277896	0.273721	0.290502	0.295567	0.303901
WP3972	PDGFR-beta pathway	0.356373	0.404217	0.307027	0.240349	0.304772	0.348519	0.308636
WP5118	SMC1/SMC3 role in DNA damage - Cornelia de Lange Syndrome	0.356341	0.389878	0.279971	0.201124	0.305705	0.375708	0.303749
WP2018	RANKL/RANK signaling pathway	0.356066	0.420987	0.301307	0.248464	0.305917	0.339332	0.308076
WP2586	Aryl hydrocarbon receptor Netpath	0.355771	0.373057	0.298089	0.245732	0.328589	0.357134	0.303952
WP4806	EGFR tyrosine kinase inhibitor resistance	0.355739	0.389514	0.312282	0.276079	0.331193	0.349141	0.311174
WP4842	Mammalian disorder of sexual development	0.355675	0.279788	0.286344	0.383296	0.353755	0.522337	0.323829
WP1992	Genes targeted by miRNAs in adipocytes	0.355635	0.398976	0.237145	0.235716	0.335595	0.397662	0.305189
WP4197	Immune response to tuberculosis	0.355356	0.424268	0.31796	0.190394	0.26095	0.286905	0.297895
WP4262	Breast cancer pathway	0.355196	0.388022	0.302362	0.276309	0.330472	0.365188	0.308986
WP304	Kit receptor signaling pathway	0.355036	0.432809	0.30362	0.240657	0.315672	0.337903	0.304383
WP2037	Prolactin signaling pathway	0.355036	0.431715	0.312792	0.240349	0.309776	0.340192	0.308076
WP286	IL-3 signaling pathway	0.355036	0.440712	0.300197	0.244525	0.303526	0.31353	0.308636
WP4961	STING pathway in Kawasaki-like disease and COVID-19	0.35502	0.438355	0.285135	0.238656	0.307217	0.333488	0.296465
WP3680	Physico-chemical features and toxicity-associated pathways	0.355014	0.380393	0.287781	0.251205	0.317986	0.348519	0.316432
WP5102	Familial partial lipodystrophy (FPLD)	0.354719	0.360931	0.304691	0.290917	0.290828	0.3659	0.330373
WP2942	DDX1 as a regulatory component of the Drosha microprocessor	0.354653	0.412755	0.279219	0.203154	0.335848	0.372654	0.306517
WP1971	Integrated cancer pathway	0.354653	0.416429	0.287895	0.234602	0.309311	0.378761	0.309389
WP186	Homologous recombination	0.354653	0.392502	0.270349	0.203154	0.304264	0.414405	0.301825
WP2795	Cardiac hypertrophic response	0.353996	0.400994	0.300197	0.279852	0.323621	0.360442	0.314159
WP4674	Head and neck squamous cell carcinoma	0.353916	0.372789	0.317869	0.287404	0.331566	0.339571	0.314359
WP4963	p53 transcriptional gene network	0.353916	0.390133	0.306675	0.201366	0.312898	0.325288	0.325076
WP2853	Endoderm differentiation	0.353916	0.381959	0.3037	0.236929	0.332879	0.378834	0.316887
WP4155	Endometrial cancer	0.353751	0.402076	0.312282	0.293387	0.328905	0.329174	0.315606
WP4971	Phosphoinositides metabolism	0.353546	0.416415	0.293657	0.235472	0.327671	0.378616	0.307439
WP75	Toll-like receptor signaling pathway	0.353467	0.423597	0.318148	0.262293	0.318656	0.33969	0.308076
WP4655	Cytosolic DNA-sensing pathway	0.353467	0.418609	0.305136	0.220965	0.313579	0.359289	0.318446
MINERVA Orf3a protein interactions	MINERVA Orf3a protein interactions	0.353467	0.425507	0.296553	0.246225	0.30586	0.333488	0.306839
WP4880	Host-pathogen interaction of human coronaviruses - interferon induction	0.353467	0.416822	0.320146	0.222572	0.303219	0.304491	0.304795
WP364	IL-6 signaling pathway	0.353142	0.407916	0.320873	0.24781	0.319885	0.314392	0.306864
WP615	Senescence and autophagy in cancer	0.352801	0.37766	0.281488	0.251826	0.313731	0.368658	0.310191
WP1984	Integrated breast cancer pathway	0.352665	0.389514	0.3037	0.269669	0.316152	0.36825	0.305996
WP4788	Autosomal recessive osteopetrosis pathways	0.352504	0.455201	0.273091	0.24617	0.305645	0.33969	0.301377
WP1449	Regulation of toll-like receptor signaling pathway	0.352358	0.419017	0.311966	0.255051	0.308564	0.34078	0.305652
WP195	IL-1 signaling pathway	0.352358	0.406358	0.318841	0.291171	0.321707	0.348266	0.308046
WP4844	Influence of laminopathies on Wnt signaling	0.352282	0.347825	0.304095	0.317416	0.317274	0.325598	0.321115
WP4657	22q11.2 copy number variation syndrome	0.352118	0.384417	0.292551	0.265787	0.326384	0.392943	0.313488
WP2038	Microtubule cytoskeleton regulation	0.351957	0.394857	0.286868	0.316475	0.33428	0.356045	0.312036
MINERVA PAMP signalling	MINERVA PAMP signalling	0.351825	0.438355	0.3198	0.233924	0.312461	0.336589	0.3194
WP4329	miRNAs involvement in the immune response in sepsis	0.351825	0.443704	0.302382	0.22034	0.307105	0.327504	0.302762
WP3969	H19 action Rb-E2F1 signaling and CDK-Beta-catenin activity	0.351796	0.367986	0.254595	0.3321	0.352792	0.34206	0.313417
WP3286	Copper homeostasis	0.351764	0.362931	0.306854	0.293886	0.345498	0.340047	0.312377
WP5117	Cohesin complex - Cornelia de Lange syndrome	0.3517	0.365461	0.279971	0.308422	0.311955	0.384998	0.29958
WP4829	mBDNF and proBDNF regulation of GABA neurotransmission	0.351651	0.419036	0.31133	0.236425	0.336428	0.336902	0.302853
WP3859	TGF-beta signaling in thyroid cells for epithelial-mesenchymal transition	0.351249	0.404035	0.24518	0.257559	0.344414	0.279302	0.321198
WP231	TNF-alpha signaling pathway	0.351249	0.406398	0.3159	0.262741	0.309187	0.357267	0.310042
WP481	Insulin signaling	0.351249	0.382381	0.308331	0.298392	0.324586	0.345491	0.304318
WP2034	Leptin signaling pathway	0.351249	0.398414	0.309204	0.248137	0.312333	0.339332	0.303901
WP2036	TNF-related weak inducer of apoptosis (TWEAK) signaling pathway	0.351249	0.42051	0.300197	0.235954	0.312934	0.33969	0.320185
WP4539	Synaptic signaling pathways associated with autism spectrum disorder	0.351023	0.371379	0.317506	0.296056	0.329788	0.362773	0.312781
WP2369	Histone modifications	0.351008	0.422635	0.267875	0.33487	0.333448	0.371142	0.319444
WP391	Mitochondrial gene expression	0.35093	0.42291	0.280806	0.273781	0.347706	0.363762	0.311989
WP2526	PDGF pathway	0.350797	0.404217	0.288659	0.24781	0.317986	0.340801	0.307306
WP4483	Relationship between inflammation, COX-2 and EGFR	0.350676	0.435731	0.321244	0.2749	0.338352	0.343594	0.307588
WP3646	Hepatitis C and hepatocellular carcinoma	0.350676	0.387555	0.296847	0.263136	0.316628	0.300204	0.303469
WP4582	Cancer immunotherapy by CTLA4 blockade	0.350555	0.440805	0.31133	0.24781	0.289659	0.31353	0.294487
WP4950	16p11.2 distal deletion syndrome	0.350551	0.41336	0.303552	0.264135	0.315277	0.3909	0.302198
WP4879	Overlap between signal transduction pathways contributing to LMNA laminopathies	0.350343	0.365855	0.288063	0.28262	0.319665	0.325598	0.308536
WP2513	Nanoparticle triggered regulated necrosis	0.35028	0.457742	0.319453	0.195577	0.329194	0.334559	0.313754
WP5113	Antiviral and anti-inflammatory effects of Nrf2 on SARS-CoV-2 pathway	0.350103	0.411011	0.299975	0.228714	0.311819	0.316599	0.299053
WP2272	Pathogenic Escherichia coli infection	0.35007	0.397221	0.263295	0.250257	0.314423	0.311915	0.301882
WP3658	Wnt/beta-catenin signaling pathway in leukemia	0.350069	0.31393	0.276229	0.380809	0.316727	0.321225	0.314303
WP5116	SARS-CoV-2 B.1.1.7 variant antagonises innate immune activation	0.349989	0.419472	0.331989	0.257886	0.308789	0.306296	0.304242
WP5092	Interactions of natural killer cells in pancreatic cancer	0.349516	0.424401	0.268227	0.227201	0.290796	0.302735	0.312717
WP5111	Familial hyperlipidemia type 4	0.34929	0.317002	0.371388	0.278792	0.278597	0.340148	0.289267
WP5103	Progeria-associated lipodystrophy	0.349208	0.419005	0.245344	0.256851	0.299714	0.366871	0.286427
WP3959	DNA IR-double strand breaks and cellular response via ATM	0.34918	0.414459	0.288137	0.218973	0.313222	0.391715	0.306285
WP2857	Mesodermal commitment pathway	0.34871	0.389564	0.298999	0.257495	0.335627	0.380875	0.312741
WP4722	Glycerolipids and glycerophospholipids	0.348374	0.402238	0.339054	0.30937	0.31972	0.350093	0.325741
WP3935	Leptin-insulin signaling overlap	0.348278	0.373004	0.322461	0.288877	0.307762	0.343684	0.307696
WP2371	Parkinson's disease pathway	0.348207	0.378771	0.32838	0.293939	0.323339	0.313998	0.311563
WP1541	Energy metabolism	0.348207	0.378904	0.299471	0.301922	0.326099	0.356829	0.303622
WP4496	Signal transduction through IL1R	0.348207	0.395739	0.311966	0.252583	0.307884	0.332478	0.301377
MINERVA Interferon lambda pathway	MINERVA Interferon lambda pathway	0.348207	0.411774	0.31646	0.22683	0.298025	0.301421	0.300181
WP3874	Canonical and non-canonical TGF-B signaling	0.348207	0.409805	0.2881	0.301922	0.346147	0.360442	0.304146
WP5020	SARS-CoV-1 Infection	0.348175	0.370804	0.323146	0.245051	0.306594	0.381729	0.301052
WP3915	Angiopoietin-like protein 8 regulatory pathway	0.348143	0.373464	0.317506	0.287404	0.320113	0.349083	0.305652
WP2870	Extracellular vesicle-mediated signaling in recipient cells	0.348099	0.358913	0.302362	0.301681	0.349407	0.352986	0.312064
WP2858	Ectoderm differentiation	0.347871	0.371387	0.283264	0.301078	0.330799	0.331549	0.30066
WP4861	Endoplasmic reticulum stress response in coronavirus infection	0.347753	0.34673	0.292071	0.312906	0.326433	0.364025	0.316166
WP3865	Novel intracellular components of RIG-I-like receptor (RLR) pathway	0.347573	0.38739	0.295209	0.221211	0.310478	0.354992	0.31528
WP4286	Genotoxicity pathway	0.347281	0.387242	0.293638	0.287229	0.321631	0.364476	0.304516
WP581	EPO receptor signaling	0.347135	0.418156	0.298847	0.240349	0.303526	0.348733	0.304935
WP4928	MAPK pathway in congenital thyroid cancer	0.347135	0.404333	0.326032	0.283554	0.315672	0.332681	0.312199
WP4673	Male infertility	0.34689	0.3809	0.278182	0.199115	0.322926	0.367207	0.317938
WP4249	Hedgehog signaling pathway	0.346646	0.395926	0.271823	0.242344	0.323203	0.374425	0.314359
MINERVA E protein interactions	MINERVA E protein interactions	0.346451	0.38692	0.267875	0.240632	0.358514	0.306528	0.304169
WP4814	Somatic sex determination	0.346397	0.19384	0.170457	0.383296	0.353755	0.522337	0.277991
WP2509	Nanoparticle triggered autophagic cell death	0.34632	0.394232	0.269949	0.241988	0.289694	0.403738	0.320312
WP34	Ovarian infertility	0.346203	0.417513	0.284017	0.233165	0.35424	0.392732	0.306517
WP4925	Unfolded protein response	0.346157	0.409739	0.329982	0.232488	0.297323	0.324657	0.317952
WP4746	Thyroid hormones production and peripheral downstream signaling effects	0.345766	0.380947	0.297955	0.320792	0.324228	0.348928	0.317527
WP4863	Host-pathogen interaction of human coronaviruses - autophagy	0.3457	0.37175	0.30334	0.255564	0.304815	0.405107	0.315877
WP4549	Fragile X syndrome	0.345699	0.378827	0.305887	0.276786	0.326851	0.350034	0.300537
WP4875	Disruption of postsynaptic signaling by CNV	0.345602	0.342972	0.266859	0.301946	0.338451	0.361161	0.316364
WP5085	Vasopressin-regulated water reabsorption	0.345583	0.36271	0.256918	0.303639	0.34035	0.393259	0.304129
WP2880	Glucocorticoid receptor pathway	0.345431	0.352259	0.294157	0.288668	0.300367	0.371179	0.30969
WP4905	1q21.1 copy number variation syndrome	0.345406	0.262813	0.327359	0.298683	0.340361	0.301941	0.304979
WP706	Sudden infant death syndrome (SIDS) susceptibility pathways	0.345354	0.338394	0.303016	0.316948	0.32826	0.357592	0.295846
WP3850	Factors and pathways affecting insulin-like growth factor (IGF1)-Akt signaling	0.345178	0.353294	0.304526	0.291897	0.331193	0.368658	0.305107
WP4656	Joubert syndrome	0.344834	0.380947	0.274867	0.220486	0.331193	0.425436	0.315116
WP3879	4-hydroxytamoxifen, Dexamethasone, and Retinoic Acids Regulation of p27 Expression	0.344321	0.403204	0.320908	0.297534	0.320021	0.362773	0.305652
WP3888	VEGFA-VEGFR2 signaling pathway	0.344228	0.365982	0.296007	0.252826	0.320605	0.339312	0.304146
WP288	Nod-like receptor (NLR) signaling pathway	0.344011	0.398269	0.298089	0.219468	0.332376	0.360442	0.299504
WP1455	Serotonin transporter activity	0.343903	0.369555	0.230577	0.264464	0.329933	0.304355	0.298544
WP4149	White fat cell differentiation	0.343737	0.439986	0.304634	0.21426	0.30785	0.35526	0.320153
WP5121	Sphingolipid metabolism in senescence	0.34356	0.372149	0.288175	0.299283	0.326964	0.36416	0.300848
WP179	Cell cycle	0.34317	0.375684	0.273773	0.227287	0.312251	0.413266	0.306517
WP4906	3q29 copy number variation syndrome	0.342984	0.365482	0.268422	0.267325	0.322974	0.39068	0.327949
MINERVA TGFbeta signalling	MINERVA TGFbeta signalling	0.342862	0.416429	0.287876	0.311259	0.336734	0.363859	0.31578
WP4919	Neuroinflammation	0.342267	0.370037	0.304526	0.297298	0.321574	0.349005	0.292773
WP2253	Pilocytic astrocytoma	0.34162	0.398744	0.290786	0.279231	0.318357	0.335117	0.292743
WP4577	Neurodegeneration with brain iron accumulation (NBIA) subtypes pathway	0.341205	0.369746	0.303933	0.25165	0.311408	0.370013	0.305996
WP2637	Interleukin-1 (IL-1) structural pathway	0.340444	0.409087	0.316704	0.273721	0.320182	0.352975	0.306956
WP4784	Proteoglycan biosynthesis	0.340196	0.298354	0.270446	0.274229	0.30511	0.346822	0.294591
WP4936	Perturbations to host-cell autophagy, induced by SARS-CoV-2 proteins	0.339948	0.363225	0.317541	0.266595	0.322263	0.358658	0.31618
WP3612	Photodynamic therapy-induced NFE2L2 (NRF2) survival signaling	0.339915	0.31534	0.34931	0.231639	0.303935	0.324982	0.3115
WP4856	Intracellular trafficking proteins involved in CMT neuropathy	0.339896	0.346406	0.280806	0.287855	0.336675	0.361728	0.306275
WP2873	Aryl hydrocarbon receptor pathway	0.339451	0.314123	0.336126	0.199252	0.30944	0.324035	0.304253
WP4241	Type 2 papillary renal cell carcinoma	0.339451	0.390973	0.302095	0.215814	0.32756	0.394887	0.308963
WP236	Adipogenesis	0.339451	0.364278	0.307582	0.256851	0.312143	0.34392	0.302124
WP2406	Cardiac progenitor differentiation	0.339451	0.335959	0.218623	0.39011	0.282419	0.293121	0.316729
WP1559	Transcription factors regulate miRNAs related to cardiac hypertrophy	0.339451	0.372399	0.309204	0.236173	0.298382	0.331468	0.311174
WP4462	Platelet-mediated interactions with vascular and circulating cells	0.339451	0.512686	0.216694	0.115777	0.219484	0.166139	0.299015
WP1422	Sphingolipid pathway	0.339186	0.362723	0.310941	0.295933	0.33831	0.35243	0.296255
WP4767	FGFR3 signaling in chondrocyte proliferation and terminal differentiation	0.339186	0.39157	0.301768	0.287891	0.324369	0.354992	0.302318
WP4754	IL-18 signaling pathway	0.339186	0.37392	0.28918	0.254585	0.311615	0.326417	0.307781
WP3300	Dual hijack model of Vif in HIV infection	0.339164	0.399538	0.263549	0.33972	0.271686	0.445012	0.303786
WP4586	Metabolism of alpha-linolenic acid	0.338332	0.486025	0.253721	0.266859	0.23236	0.349394	0.20589
WP531	DNA mismatch repair	0.338108	0.374591	0.270174	0.221553	0.297077	0.435344	0.304149
WP4790	FGF23 signaling in hypophosphatemic rickets and related disorders	0.337697	0.394889	0.300074	0.205114	0.362343	0.316249	0.302711
WP3594	Circadian rhythm genes	0.337492	0.362822	0.292606	0.237209	0.330055	0.371806	0.30116
WP4932	7q11.23 copy number variation syndrome	0.33716	0.330848	0.273657	0.290603	0.327725	0.356466	0.289797
WP262	Ebstein-Barr virus LMP1 signaling	0.337102	0.41727	0.289775	0.22034	0.3142	0.365255	0.304146
WP5119	NIPBL role in DNA damage - Cornelia de Lange syndrome	0.336826	0.405227	0.251802	0.178177	0.309965	0.415379	0.306053
WP1533	Vitamin B12 metabolism	0.336793	0.324869	0.302944	0.222075	0.313579	0.284024	0.314389
WP3878	ATM signaling in development and disease	0.336726	0.378203	0.268985	0.213282	0.326832	0.397523	0.304397
WP4153	Degradation pathway of sphingolipids, including diseases	0.336526	0.344743	0.306925	0.229397	0.415553	0.357947	0.302893
WP2197	Endothelin pathways	0.336526	0.387167	0.292933	0.248194	0.344113	0.329539	0.320302
WP4022	Pyrimidine metabolism	0.336415	0.381115	0.322821	0.257945	0.324152	0.388028	0.307196
WP2805	exRNA mechanism of action and biogenesis	0.33577	0.366781	0.307746	0.267899	0.314259	0.374913	0.318912
WP3298	Melatonin metabolism and effects	0.335658	0.347825	0.316948	0.242824	0.314629	0.356159	0.304634
WP3678	Amplification and expansion of oncogenic pathways as metastatic traits	0.334755	0.476996	0.204482	0.118522	0.293345	0.243038	0.312031
WP405	Eukaryotic transcription initiation	0.334722	0.374995	0.300292	0.222051	0.303292	0.422721	0.307196
WP4566	Translation inhibitors in chronically activated PDGFRA cells	0.333616	0.389508	0.315235	0.273721	0.328304	0.35955	0.298373
WP2817	Mammary gland development pathway - Pregnancy and lactation (Stage 3 of 4)	0.333591	0.372315	0.324728	0.234236	0.329783	0.338684	0.292367
WP4923	Autophagy	0.333419	0.363581	0.304526	0.28703	0.309684	0.370735	0.31528
WP3595	mir-124 predicted interactions with cell cycle and differentiation	0.333346	0.378994	0.338921	0.236089	0.324601	0.308063	0.309857
WP4815	Glycosaminoglycan degradation	0.333111	0.384456	0.309346	0.215915	0.40365	0.317687	0.293421
WP5021	SARS-CoV-2 Infection	0.332842	0.347825	0.328787	0.225424	0.295243	0.37612	0.298615
WP4873	Peroxiredoxin 2 induced ovarian failure	0.331866	0.501087	0.326409	0.225683	0.30944	0.451715	0.369982
MINERVA Endoplasmatic Reticulum stress	MINERVA Endoplasmatic Reticulum stress	0.331424	0.344322	0.321478	0.256719	0.304637	0.341118	0.296728
WP4918	Cellular proteostasis	0.331352	0.382209	0.303838	0.360574	0.346737	0.455224	0.324238
WP5039	SARS-CoV-2 innate immunity evasion and cell-specific immune response	0.330982	0.416429	0.286904	0.221161	0.302468	0.339886	0.310042
WP3933	Kennedy pathway from sphingolipids	0.330955	0.390809	0.35542	0.28413	0.325829	0.36138	0.290702
WP5124	Alzheimer's disease	0.330718	0.355807	0.310233	0.295181	0.317287	0.368454	0.301233
WP2059	Alzheimer's disease and miRNA effects	0.330718	0.355438	0.310233	0.29619	0.316654	0.368454	0.301218
WP4946	DNA repair pathways, full network	0.330684	0.382059	0.286943	0.209202	0.308475	0.414405	0.306517
WP4321	Thermogenesis	0.330143	0.370037	0.308315	0.288274	0.325591	0.344894	0.299343
WP4536	Genes related to primary cilium development (based on CRISPR)	0.330042	0.323487	0.253338	0.321253	0.311408	0.48934	0.333723
WP4753	Nucleotide excision repair	0.329922	0.371212	0.288361	0.244579	0.297239	0.417239	0.305312
MINERVA Pyrimidine deprivation	MINERVA Pyrimidine deprivation	0.329466	0.399674	0.319062	0.231087	0.308789	0.36887	0.309162
WP4016	DNA IR-damage and cellular response via ATR	0.329327	0.392745	0.267446	0.21204	0.307187	0.410372	0.29695
WP4752	Base excision repair	0.329057	0.395637	0.289086	0.203154	0.30644	0.414405	0.286614
WP2533	Glycerophospholipid biosynthetic pathway	0.328857	0.351429	0.310267	0.308161	0.304189	0.382412	0.294157
WP4320	Effect of progerin on genes involved in Hutchinson-Gilford progeria syndrome	0.328736	0.405361	0.262688	0.195715	0.318272	0.404285	0.296373
MINERVA Nsp9 protein interactions	MINERVA Nsp9 protein interactions	0.328614	0.356722	0.301102	0.271093	0.310145	0.376411	0.303023
WP4357	NRF2-ARE regulation	0.328278	0.377852	0.307759	0.228714	0.305747	0.336885	0.30462
WP3302	eIF5A regulation in response to inhibition of the nuclear export system	0.328244	0.374264	0.278125	0.270446	0.270939	0.457585	0.308564
WP4803	Ciliopathies	0.32804	0.375455	0.256596	0.301657	0.318533	0.47044	0.330711
WP5094	Orexin receptor pathway	0.328035	0.366402	0.277609	0.286858	0.312489	0.33368	0.300204
WP4860	Hijack of ubiquitination by SARS-CoV-2	0.327904	0.364679	0.274812	0.320216	0.308098	0.431502	0.315579
WP410	Exercise-induced circadian regulation	0.327476	0.339111	0.300412	0.289103	0.305385	0.376504	0.297738
WP4707	Aspirin and miRNAs	0.32695	0.429792	0.231512	0.202591	0.283332	0.303067	0.285257
WP15	Selenium micronutrient network	0.32695	0.335139	0.317009	0.2398	0.313579	0.296621	0.319467
WP4698	Vitamin D-sensitive calcium signaling in depression	0.326814	0.333215	0.283091	0.208915	0.311553	0.316599	0.286439
MINERVA Orf10 Cul2 pathway	MINERVA Orf10 Cul2 pathway	0.326658	0.365461	0.284436	0.329081	0.326595	0.437307	0.318022
WP3	Transcriptional activation by NRF2 in response to phytochemicals	0.326404	0.375868	0.342225	0.199724	0.34034	0.336885	0.308844
WP4240	Regulation of sister chromatid separation at the metaphase-anaphase transition	0.326355	0.391012	0.27636	0.196832	0.302928	0.446318	0.291649
WP45	G1 to S cell cycle control	0.326231	0.36405	0.270524	0.234545	0.278778	0.452459	0.306517
WP2895	Differentiation of white and brown adipocyte	0.325994	0.324317	0.314509	0.295422	0.289531	0.219862	0.328842
WP5114	Nucleotide excision repair in xeroderma pigmentosum	0.325734	0.374364	0.278067	0.235423	0.303778	0.415556	0.307653
WP176	Folate metabolism	0.325413	0.321373	0.312226	0.212336	0.287707	0.293451	0.312417
WP466	DNA replication	0.324762	0.350691	0.270174	0.194113	0.281112	0.453716	0.301144
WP2361	Gastric cancer network 1	0.323768	0.363464	0.230832	0.133219	0.295654	0.437957	0.324282
WP4352	Ciliary landscape	0.322581	0.357791	0.28851	0.266467	0.308553	0.409629	0.308266
WP3869	Cannabinoid receptor signaling	0.322564	0.376041	0.32187	0.319626	0.328905	0.383995	0.307748
WP2363	Gastric cancer network 2	0.322357	0.338072	0.298526	0.23161	0.294687	0.412326	0.302172
WP411	mRNA processing	0.321771	0.371418	0.289775	0.191886	0.313034	0.407561	0.300697
WP408	Oxidative stress response	0.321702	0.288305	0.349565	0.252417	0.321632	0.282849	0.294656
WP2338	miRNA biogenesis	0.320742	0.358737	0.328074	0.22754	0.314259	0.388479	0.32281
WP3599	Transcription factor regulation in adipogenesis	0.32025	0.319829	0.342225	0.240703	0.297477	0.278845	0.304146
WP4830	GDNF/RET signaling axis	0.319608	0.34262	0.291757	0.255192	0.427189	0.362466	0.323829
WP12	Osteoclast signaling	0.318849	0.387237	0.262253	0.216903	0.340791	0.327972	0.313498
WP4725	Sphingolipid metabolism overview	0.317243	0.360528	0.342916	0.313164	0.315716	0.369104	0.300848
WP4726	Sphingolipid metabolism: integrated pathway	0.317243	0.360528	0.342916	0.313164	0.315716	0.369104	0.300848
WP1471	Target of rapamycin (TOR) signaling	0.316931	0.370037	0.306782	0.291798	0.330344	0.367878	0.320562
WP2446	Retinoblastoma gene in cancer	0.316495	0.364309	0.267446	0.206718	0.28114	0.432695	0.302555
WP4947	Nitric oxide metabolism in cystic fibrosis	0.316398	0.377981	0.299108	0.268851	0.358273	0.373022	0.321736
WP5038	Mitochondrial immune response to SARS-CoV-2	0.316145	0.378572	0.314254	0.325809	0.328525	0.294157	0.284295
WP3527	Pre-implantation embryo	0.314687	0.362631	0.275952	0.22237	0.370924	0.339651	0.307781
WP438	Non-homologous end joining	0.314552	0.370896	0.246842	0.209202	0.320146	0.38762	0.314218
MINERVA Renin-angiotensin pathway	MINERVA Renin-angiotensin pathway	0.314423	0.274962	0.279629	0.251708	0.367895	0.36465	0.317258
WP4211	Transcriptional cascade regulating adipogenesis	0.314298	0.281876	0.342225	0.136333	0.179296	0.450249	0.319841
WP3634	Insulin signaling in adipocytes (normal condition)	0.312879	0.359503	0.339054	0.306753	0.325332	0.32952	0.304218
WP3635	Insulin signaling in adipocytes (diabetic condition)	0.312879	0.359503	0.339054	0.306753	0.325332	0.32952	0.304218
WP2916	Interactome of polycomb repressive complex 2 (PRC2)	0.312636	0.385629	0.258333	0.183523	0.298911	0.365088	0.296373
WP4792	Purine metabolism	0.312542	0.383196	0.317244	0.224734	0.280036	0.387514	0.320074
WP3529	Zinc homeostasis	0.312004	0.389824	0.316599	0.225501	0.339253	0.36743	0.291023
WP4142	Metabolism of spingolipids in ER and Golgi apparatus	0.310142	0.414532	0.35028	0.248738	0.315716	0.328811	0.286531
WP2882	Nuclear receptors meta-pathway	0.309097	0.306522	0.332236	0.226858	0.300653	0.333084	0.303901
WP2118	Arrhythmogenic right ventricular cardiomyopathy	0.308717	0.301012	0.228992	0.42662	0.294687	0.280463	0.30297
WP4300	Extracellular vesicles in the crosstalk of cardiac cells	0.307852	0.275542	0.252327	0.332954	0.287755	0.304591	0.330779
WP3944	Serotonin and anxiety-related events	0.30746	0.462879	0.233671	0.175095	0.234061	0.318648	0.349924
WP1403	AMP-activated protein kinase (AMPK) signaling	0.306976	0.370037	0.332304	0.287404	0.308194	0.352694	0.287712
WP404	Nucleotide metabolism	0.306941	0.345966	0.272847	0.280553	0.272806	0.405551	0.308636
WP3947	Serotonin and anxiety	0.306371	0.382422	0.270661	0.241493	0.262581	0.366108	0.316522
WP183	Proteasome degradation	0.306067	0.366116	0.340724	0.285055	0.303878	0.373794	0.296343
WP3614	Photodynamic therapy-induced HIF-1 survival signaling	0.305638	0.369971	0.308884	0.299846	0.30944	0.31315	0.298999
WP4018	Clear cell renal cell carcinoma pathways	0.305477	0.330522	0.322081	0.280427	0.323502	0.311879	0.305924
WP4191	Caloric restriction and aging	0.304063	0.329749	0.304526	0.336035	0.259946	0.357668	0.292773
WP716	Vitamin A and carotenoid metabolism	0.304059	0.272652	0.422061	0.143959	0.304863	0.270819	0.329348
WP3963	Mevalonate pathway	0.303304	0.231901	0.449247	0.192846	0.252764	0.34088	0.335485
WP2881	Estrogen receptor pathway	0.303289	0.259629	0.348579	0.240706	0.283289	0.255921	0.293236
WP1584	Type II diabetes mellitus	0.303196	0.337272	0.322908	0.262293	0.321849	0.281665	0.298038
WP2359	Parkin-ubiquitin proteasomal system pathway	0.303088	0.333282	0.308707	0.300147	0.303365	0.38952	0.30403
WP107	Translation factors	0.300595	0.340663	0.336393	0.249021	0.291416	0.37339	0.292137
WP3585	Cytosine methylation	0.299907	0.376661	0.320216	0.264057	0.311017	0.392662	0.296358
WP4724	Omega-9 fatty acid synthesis	0.299398	0.284237	0.346157	0.240771	0.240789	0.330044	0.268286
WP2011	SREBF and miR33 in cholesterol and lipid homeostasis	0.298389	0.292899	0.379245	0.236089	0.259946	0.358985	0.283045
WP4288	MTHFR deficiency	0.298271	0.312661	0.369211	0.254951	0.320944	0.333575	0.292547
WP561	Heme biosynthesis	0.297851	0.366323	0.416019	0.271687	0.32554	0.270561	0.348149
WP4521	Glycosylation and related congenital defects	0.297723	0.347428	0.358268	0.232318	0.277694	0.348539	0.303944
WP2878	PPAR-alpha pathway	0.297661	0.237813	0.434568	0.236985	0.326023	0.246819	0.293586
WP3580	Methionine de novo and salvage pathway	0.29714	0.32145	0.395705	0.26121	0.388298	0.330373	0.320264
WP1424	Globo sphingolipid metabolism	0.297107	0.175284	0.366267	0.144194	0.254126	0.307263	0.308692
WP5027	nsp1 from SARS-CoV-2 inhibits translation initiation in the host cell	0.296446	0.349532	0.324877	0.252353	0.291257	0.375261	0.288823
WP4313	Ferroptosis	0.294777	0.302191	0.315691	0.239077	0.276639	0.321805	0.287981
WP136	Phase I biotransformations, non P450	0.294099	0.161047	0.543489	0.154137	0.183405	0.255173	0.312431
WP1982	Sterol regulatory element-binding proteins (SREBP) signaling	0.29351	0.282495	0.357306	0.22783	0.28292	0.350093	0.298046
WP4224	Purine metabolism and related disorders	0.293408	0.378766	0.340305	0.227648	0.314507	0.374925	0.312628
WP3644	NAD+ metabolism	0.291628	0.347167	0.339809	0.31253	0.310693	0.29814	0.28704
WP2884	NRF2 pathway	0.290777	0.293237	0.321943	0.226858	0.328508	0.351172	0.3115
MINERVA Kynurenine synthesis pathway	MINERVA Kynurenine synthesis pathway	0.290114	0.35632	0.354154	0.212336	0.343922	0.306174	0.304216
MINERVA Nsp14 and metabolism	MINERVA Nsp14 and metabolism	0.290032	0.350205	0.3388	0.221384	0.323778	0.34262	0.309254
WP3645	NAD+ biosynthetic pathways	0.289136	0.356438	0.342521	0.216916	0.353694	0.294598	0.304454
WP3934	Leptin and adiponectin	0.287951	0.264278	0.411275	0.261659	0.308059	0.3197	0.283045
WP3875	ATR signaling	0.286531	0.37637	0.286685	0.244579	0.307916	0.448123	0.280153
WP4584	Biomarkers for pyrimidine metabolism disorders	0.286316	0.348	0.335351	0.247346	0.324848	0.30417	0.314807
WP4917	Proximal tubule transport	0.28567	0.308808	0.259508	0.188522	0.481673	0.268006	0.299693
WP4206	Hereditary leiomyomatosis and renal cell carcinoma pathway	0.283674	0.288214	0.315151	0.280427	0.300057	0.304016	0.277869
WP3613	Photodynamic therapy-induced unfolded protein response	0.282911	0.30409	0.356185	0.210616	0.269353	0.342857	0.31465
MINERVA Nsp4 and Nsp6 protein interactions	MINERVA Nsp4 and Nsp6 protein interactions	0.282471	0.299445	0.275044	0.27883	0.382144	0.306296	0.286284
WP4532	Intraflagellar transport proteins binding to dynein	0.282429	0.345826	0.214242	0.321253	0.29378	0.496974	0.322619
WP4723	Omega-3 / omega-6 fatty acid synthesis	0.280568	0.284237	0.346157	0.24306	0.269967	0.310693	0.262245
WP692	Sulfation biotransformation reaction	0.280565	0.34262	0.415474	0.0983088	0.23868	0.296621	0.315926
WP3965	Lipid metabolism pathway	0.279515	0.284495	0.338822	0.364634	0.308059	0.3659	0.294488
WP4225	Pyrimidine metabolism and related diseases	0.277456	0.34255	0.409329	0.196697	0.300021	0.292221	0.291159
WP3630	NAD metabolism, sirtuins and aging	0.276845	0.319781	0.234011	0.212336	0.288202	0.35526	0.284129
WP5049	Glycolysis in senescence	0.275886	0.344068	0.310109	0.371642	0.310007	0.275997	0.290561
WP241	One-carbon metabolism	0.275772	0.24981	0.409379	0.177745	0.359646	0.301905	0.30357
WP3996	Ethanol effects on histone modifications	0.275311	0.234824	0.378882	0.177569	0.334514	0.356905	0.305867
WP500	Glycogen synthesis and degradation	0.274889	0.331476	0.31041	0.362355	0.276103	0.319143	0.292074
WP1601	Fluoropyrimidine activity	0.274343	0.336607	0.367007	0.239606	0.303578	0.354108	0.308425
WP2456	HIF1A and PPARG regulation of glycolysis	0.272354	0.317358	0.331882	0.327159	0.349001	0.22308	0.318463
WP1589	Folate-alcohol and cancer pathway hypotheses	0.269591	0.245231	0.444357	0.136333	0.315904	0.340459	0.320326
WP4629	Aerobic glycolysis	0.266923	0.330522	0.255623	0.396488	0.330478	0.258296	0.294942
WP5044	Kynurenine pathway and links to cell senescence	0.26676	0.231193	0.484395	0.0697712	0.376039	0.190436	0.338575
WP477	Cytoplasmic ribosomal proteins	0.26468	0.326321	0.374748	0.200242	0.291736	0.32205	0.29042
WP2542	Sulindac metabolic pathway	0.264424	0.230303	0.41535	0.348921	0.379582	0.207063	0.309588
WP5061	Fatty acid transporters	0.264096	0.234565	0.340571	0.283377	0.250353	0.214101	0.303556
WP4210	Tryptophan catabolism leading to NAD+ production	0.263659	0.305761	0.471267	0.187552	0.390406	0.18838	0.33894
WP325	Triacylglyceride synthesis	0.262095	0.283429	0.346268	0.305136	0.310243	0.395047	0.296178
WP4721	Eicosanoid metabolism via lipooxygenases (LOX)	0.261739	0.211636	0.487378	0.138057	0.30103	0.215229	0.275833
WP4271	Vitamin B12 disorders	0.26158	0.334884	0.402118	0.236784	0.354365	0.234356	0.275296
WP2436	Dopamine metabolism	0.261359	0.252918	0.308315	0.34644	0.341164	0.376793	0.287107
WP4719	Eicosanoid metabolism via cyclooxygenases (COX)	0.260308	0.196354	0.458915	0.161043	0.326454	0.274666	0.281488
WP5066	FOXA2 pathway	0.259674	0.1674	0.530169	0.14017	0.309776	0.344942	0.27961
MINERVA Virus replication cycle	MINERVA Virus replication cycle	0.259015	0.269135	0.273734	0.193063	0.336323	0.277157	0.265258
WP1946	Cori cycle	0.258956	0.324312	0.310233	0.360546	0.311955	0.273881	0.306038
WP3940	One-carbon metabolism and related pathways	0.258796	0.221991	0.375949	0.24765	0.347356	0.316599	0.314078
WP4518	Gamma-glutamyl cycle for the biosynthesis and degradation of glutathione, including diseases	0.256188	0.313456	0.417718	0.241026	0.45893	0.344332	0.325652
WP5046	NAD metabolism in oncogene-induced senescence and mitochondrial dysfunction-associated senescence	0.255326	0.299272	0.2952	0.262741	0.301436	0.293139	0.283045
WP4190	Mevalonate arm of cholesterol biosynthesis pathway	0.255145	0.199971	0.408351	0.203462	0.261071	0.359784	0.31527
WP3942	PPAR signaling pathway	0.249128	0.21243	0.390589	0.268384	0.291708	0.233985	0.289485
WP550	Biogenic amine synthesis	0.242376	0.120166	0.53805	0.206586	0.364632	0.273233	0.322261
WP4220	Neurotransmitter disorders	0.242376	0.104222	0.363706	0.351539	0.364632	0.0967015	0.330617
WP2007	Iron metabolism in placenta	0.24138	0.301588	0.327216	0.236006	0.225064	0.269012	0.287695
WP528	Acetylcholine synthesis	0.240804	0.290281	0.237038	0.389721	0.330004	0.43719	0.290702
WP704	Methylation pathways	0.240629	0.248824	0.461298	0.154593	0.334139	0.30512	0.313714
WP4290	Metabolic reprogramming in colon cancer	0.239579	0.300145	0.320371	0.285515	0.324223	0.253319	0.295161
WP4718	Cholesterol metabolism with Bloch and Kandutsch-Russell pathways	0.235592	0.200675	0.383007	0.167017	0.214663	0.361954	0.279704
WP5065	SARS-CoV-2 altering angiogenesis via NRP1	0.228693	0.204451	0.241712	0.279727	0.301444	0.400914	0.280993
WP100	Glutathione metabolism	0.227244	0.231979	0.362967	0.228714	0.35204	0.316243	0.291716
WP197	Cholesterol biosynthesis pathway	0.226998	0.188093	0.396577	0.182773	0.207904	0.404731	0.282108
WP5050	TCA cycle in senescence	0.216876	0.279364	0.250501	0.495313	0.321042	0.242529	0.271162
WP2525	Trans-sulfuration and one-carbon metabolism	0.21665	0.227874	0.440905	0.199247	0.375731	0.310608	0.310742
WP4259	Disorders of folate metabolism and transport	0.21665	0.186149	0.423885	0.162232	0.309765	0.305917	0.30357
WP4922	Mitochondrial complex IV assembly	0.216124	0.192961	0.308493	0.446209	0.343466	0.223233	0.24781
WP4317	Mitochondrial fatty acid synthesis pathway	0.212521	0.221433	0.379094	0.296177	0.331118	0.298635	0.268281
WP694	Arylamine metabolism	0.212338	0.0818162	0.619598	0.0846954	0.17037	0.0718084	0.376699
WP4804	Cholesterol biosynthesis with skeletal dysplasias	0.210675	0.135564	0.367977	0.117639	0.205339	0.437084	0.270278
WP3891	Benzene metabolism	0.21045	0.152288	0.470802	0.0896697	0.166415	0.202025	0.372278
WP5037	Riboflavin and CoQ disorders	0.205024	0.215656	0.329228	0.461415	0.308811	0.241514	0.224003
WP4396	Nonalcoholic fatty liver disease	0.199069	0.231076	0.28918	0.470591	0.323355	0.216113	0.259227
WP534	Glycolysis and gluconeogenesis	0.197005	0.232378	0.324028	0.391973	0.324683	0.232437	0.286881
WP4297	Thiamine metabolic pathways	0.195435	0.194036	0.270334	0.36606	0.339211	0.220618	0.231987
WP4966	Fluoroacetic acid toxicity	0.192199	0.18408	0.479727	0.263822	0.335774	0.263771	0.261455
WP465	Tryptophan metabolism	0.190845	0.157015	0.488819	0.245238	0.335774	0.178995	0.283054
MINERVA Electron Transport Chain disruption	MINERVA Electron Transport Chain disruption	0.188272	0.210919	0.298798	0.439315	0.358761	0.23689	0.255867
WP702	Metapathway biotransformation Phase I and II	0.187803	0.187644	0.460132	0.121852	0.27431	0.251185	0.3115
WP496	Steroid biosynthesis	0.187468	0.150895	0.399388	0.116829	0.187943	0.579784	0.353504
WP43	Oxidation by cytochrome P450	0.18648	0.115105	0.470802	0.0890412	0.228679	0.198712	0.283678
WP2485	NAD biosynthesis II (from tryptophan)	0.184078	0.231682	0.520866	0.143814	0.387052	0.180534	0.33894
WP2874	Liver X receptor pathway	0.182129	0.116386	0.467041	0.0782151	0.0713559	0.257052	0.259466
WP357	Fatty acid biosynthesis	0.181772	0.131643	0.418591	0.241918	0.280191	0.188088	0.276898
WP2876	Pregnane X receptor pathway	0.181648	0.149783	0.419466	0.0663673	0.289472	0.223288	0.29209
WP2875	Constitutive androstane receptor pathway	0.181648	0.149783	0.425996	0.0846954	0.288202	0.201046	0.298108
WP697	Estrogen metabolism	0.180907	0.108396	0.53313	0.125403	0.295832	0.0985053	0.309523
WP4228	Vitamin B6-dependent and responsive disorders	0.176911	0.119892	0.543364	0.254951	0.365904	0.241148	0.318675
WP4523	Classical pathway of steroidogenesis with glucocorticoid and mineralocorticoid metabolism	0.175173	0.104942	0.354932	0.0890412	0.172726	0.548684	0.318854
WP4921	Mitochondrial complex III assembly	0.174786	0.240524	0.269858	0.460613	0.336028	0.215532	0.218899
WP2333	Trans-sulfuration pathway	0.174205	0.205939	0.439681	0.204604	0.296971	0.306122	0.31194
WP3925	Amino acid metabolism	0.174108	0.165032	0.387953	0.254951	0.334824	0.216903	0.283708
WP4846	SARS-CoV-2 and COVID-19 pathway	0.170042	0.109333	0.332236	0.279727	0.367895	0.294863	0.265258
WP4545	Oxysterols derived from cholesterol	0.165943	0.135564	0.487138	0.127587	0.279713	0.201773	0.29798
WP5064	7-oxo-C and 7-beta-HC pathways	0.165943	0.101958	0.451505	0.109391	0.30103	0.221112	0.291836
WP4504	Cysteine and methionine catabolism	0.161717	0.129137	0.466076	0.177569	0.304032	0.174986	0.316767
WP4324	Mitochondrial complex I assembly model OXPHOS system	0.158336	0.214011	0.276605	0.491362	0.362304	0.203033	0.247039
WP299	Nuclear receptors in lipid metabolism and toxicity	0.158182	0.0919593	0.470802	0.0929155	0.230328	0.0687794	0.266216
WP2453	TCA cycle and deficiency of pyruvate dehydrogenase complex (PDHc)	0.15733	0.180119	0.282833	0.464129	0.339953	0.216903	0.244195
WP5031	Biotin metabolism, including IEMs	0.156776	0.161646	0.398519	0.279515	0.398125	0.212614	0.277559
WP2289	Drug induction of bile acid pathway	0.156246	0.0880931	0.491429	0.0929155	0.297184	0.0298706	0.274835
WP4507	Molybdenum cofactor (Moco) biosynthesis	0.15564	0.115472	0.472847	0.31466	0.420907	0.217083	0.301298
WP143	Fatty acid beta-oxidation	0.154982	0.150998	0.402903	0.361479	0.304462	0.209247	0.247155
WP699	Aflatoxin B1 metabolism	0.147861	0.0850356	0.661826	0.0929155	0.200655	0.0788916	0.32135
WP78	TCA cycle (aka Krebs or citric acid cycle)	0.146593	0.162756	0.288755	0.478647	0.345363	0.212038	0.236709
WP4236	Krebs cycle disorders	0.146593	0.125923	0.365457	0.455403	0.385192	0.21801	0.255964
WP623	Oxidative phosphorylation	0.143509	0.185249	0.272402	0.492403	0.354108	0.186843	0.234332
WP111	Electron transport chain: OXPHOS system in mitochondria	0.142806	0.16796	0.273426	0.486123	0.348264	0.182121	0.230218
WP4688	Serine metabolism	0.138792	0.123712	0.475308	0.0974474	0.414032	0.28303	0.312135
WP4519	Cerebral organic acidurias, including diseases	0.136245	0.162756	0.378912	0.412311	0.386499	0.192344	0.268219
WP368	Mitochondrial long chain fatty acid beta-oxidation	0.135504	0.1342	0.416113	0.277838	0.293351	0.16938	0.277105
WP688	Catalytic cycle of mammalian flavin-containing monooxygenases (FMOs)	0.132846	0.043807	0.504584	0.0631665	0.319623	0.151569	0.353449
WP4920	Mitochondrial complex II assembly	0.129438	0.153292	0.341171	0.439175	0.348397	0.231896	0.267708
WP4595	Urea cycle and associated pathways	0.127726	0.120629	0.48882	0.192091	0.273647	0.187069	0.283452
WP4742	Ketogenesis and ketolysis	0.12521	0.120644	0.416113	0.353082	0.22809	0.199426	0.261359
WP497	Urea cycle and metabolism of amino groups	0.119242	0.105259	0.478738	0.138408	0.332102	0.174467	0.325125
WP4292	Methionine metabolism leading to sulfur amino acids and related disorders	0.118816	0.077809	0.515521	0.0947816	0.313054	0.298066	0.315998
WP696	Benzo(a)pyrene metabolism	0.118761	0.0795601	0.561101	0.110017	0.158727	0.198011	0.322068
WP698	Glucuronidation	0.11832	0.0722702	0.502403	0.0912761	0.27732	0.112806	0.291191
WP4661	Amino acid metabolism pathway excerpt: histidine catabolism extension	0.114004	0.0374265	0.615799	0.0492173	0.230375	0.250872	0.307986
WP4524	Alternative pathway of fetal androgen synthesis	0.113713	0.104942	0.439938	0.0931107	0.132479	0.388105	0.32635
WP1941	Peroxisomal beta-oxidation of tetracosanoyl-CoA	0.112361	0.0764437	0.506231	0.104853	0.237855	0.213128	0.274204
WP229	Irinotecan pathway	0.109747	0.0608327	0.472318	0.160168	0.245246	0.101472	0.287765
WP4157	GABA metabolism (aka GHB)	0.108282	0.103973	0.507975	0.242652	0.34628	0.184037	0.282269
WP678	Arachidonate epoxygenase / epoxide hydrolase	0.101804	0.150822	0.588718	0.242717	0.239549	0.13226	0.3115
WP4720	Eicosanoid metabolism via cytochrome P450 monooxygenases (CYP) pathway	0.101804	0.168645	0.614395	0.0832794	0.230758	0.0757659	0.312163
WP1995	Effects of nitric oxide	0.0804461	0.294609	0.20326	0.113238	0.2205	0.168321	0.285257
WP3871	Valproic acid pathway	0.076337	0.109453	0.485437	0.185762	0.313524	0.149032	0.28533
WP3633	Caffeine and theobromine metabolism	0.0757659	0.075547	0.672597	0.0278601	0.0696876	0.108196	0.309873
WP311	Ketone bodies synthesis and degradation	0.0689276	0.0743723	0.490871	0.316809	0.349686	0.129174	0.28659
WP383	Striated muscle contraction pathway	0.0676466	0.193553	0.0830396	0.506084	0.0344275	0.0781755	0.121034
WP106	Alanine and aspartate metabolism	0.0676123	0.0833876	0.542172	0.0996423	0.296903	0.171453	0.292779
WP691	Tamoxifen metabolism	0.0633334	0.0451673	0.665831	0.0541366	0.0843881	0.0450061	0.353449
WP1600	Nicotine metabolism in liver cells	0.0633334	0.0414491	0.545345	0.0515203	0.107991	0.0394374	0.298624
WP2826	Cocaine metabolism	0.0606978	0.0608327	0.60466	0.0929155	0.050685	0.0262063	0.312431
WP206	Fatty acid omega-oxidation	0.0588055	0.0390839	0.665831	0.0495195	0.0876862	0.043205	0.246219
WP2491	Diclofenac metabolic pathway	0.0577079	0.0434962	0.603354	0.0435714	0.0896077	0.0249691	NA
WP690	Polyol pathway	0.0531293	0.0413816	0.614499	0.0440346	0.448423	0.121305	0.271423
WP1604	Codeine and morphine metabolism	0.0521166	0.0366289	0.494943	0.0378248	0.212033	0.0351841	NA
WP4583	Biomarkers for urea cycle disorders	0.0518202	0.0425424	0.593075	0.0615781	0.288726	0.174467	0.317822
WP2879	Farnesoid X receptor pathway	0.0509595	0.0501311	0.528295	0.0929155	0.114804	0.061428	0.22507
WP4571	Urea cycle and related diseases	0.0492826	0.0364007	0.608972	0.0440917	0.125824	0.180768	0.317822
WP4506	Tyrosine metabolism	0.0421816	0.0291228	0.656839	0.0823465	0.350493	0.170496	0.32376

## Sheet: Heatmap of pathway activities
	A.	B.
		Figure S1. The heatmap of pathway activities in A. COVID-19 patients and B. non-COVID-19 patients. The activity of a pathway is calculated as the median abundance of all proteins in the given pathway. We highlighted immune related pathways in red. Pathway activities are indicated in blue, the darker the color the more active the pathway. The immune related pathways are shown to be active in at le…
